# Supplementary material for: Leveraging the subgenus category to address monophyletic genus over-splitting: illustration with recently proposed Mycobacteriales genera
Source: Int J Syst Evol Microbiol. 2025 Sep 19;75(9):006917. doi: 10.1099/ijsem.0.006917 (PMC12451644; doi:10.1099/ijsem.0.006917)
Supplement: Uncited Supplementary Data Sheet 1. [file ijsem-75-06917-s002.xlsx]

## Sheet: Strains_Nocardiaceae
Current scientific name	Strain	Type	Accession	Genome size Mbp	GC %
Aldersonia kunmingensis	DSM 45001	Yes	GCF_001646865.1	5.623	66
Antrihabitans cavernicola	C1-24	Yes	GCF_008297975.1	5.661	64.5
Antrihabitans stalactiti	YC2-7	Yes	GCF_012932915.1	6.76	64
Antrihabitans stalagmiti	YC3-6	Yes	GCF_016482825.1	6.393	63.5
Gordonia bronchialis	DSM 43247	Yes	GCF_000024785.1	5.29	67
Hoyosella altamirensis	DSM 45258	Yes	GCF_014191505.1	4.762	62
Hoyosella rhizosphaerae	CGMCC 1.15478	Yes	GCF_014643175.1	3.541	58.5
Hoyosella subflava	DQS3-9A1	Yes	GCF_000214175.1	4.863	62
Lolliginicoccus lacisalsi	G463	Yes	GCF_014841105.1	3.45	68.5
Lolliginicoccus levis	Y7R2	Yes	GCF_026008515.1	3.61	68
Lolliginicoccus suaedae	LNNU 331112	Yes	GCF_008312885.1	3.474	68.5
Nocardia abscessus	NBRC 100374	Yes	GCF_000308455.1	8.41	68
Nocardia acididurans	LPG 2	Yes	GCF_016741815.1	8.383	68
Nocardia africana	NBRC 100379	Yes	GCF_001612635.1	7.811	68
Nocardia alba	DSM 44684	Yes	GCF_004339125.1	7.289	67.5
Nocardia altamirensis	NBRC 108246	Yes	GCF_001612685.1	9.83	67
Nocardia amamiensis	NBRC 102102	Yes	GCF_001612745.1	8.243	67.5
Nocardia amikacinitolerans	DSM 45539	Yes	GCF_024172045.1	7.664	68.5
Nocardia anaemiae	NBRC 100462	Yes	GCF_001612725.1	8.616	65.5
Nocardia aobensis	NBRC 100429	Yes	GCF_000308375.1	7.548	68
Nocardia arthritidis	NBRC 100137	Yes	GCF_001612765.1	7.124	68.5
Nocardia asiatica	NBRC 100129	Yes	GCF_000308415.1	8.461	68.5
Nocardia asteroides	NCTC 11293	Yes	GCF_900637185.1	6.983	70
Nocardia aurantiaca	CT2-14	Yes	GCF_009708175.1	7.377	68
Nocardia aurea	SYSU K10002	Yes	GCF_003123685.1	9.368	67.5
Nocardia barduliensis	335427	Yes	GCF_013315795.1	8.495	68.5
Nocardia beijingensis	NBRC 16342	Yes	GCF_001612785.1	7.478	69
Nocardia bhagyanarayanae	DSM 103495	Yes	GCF_006716565.1	7.556	69
Nocardia brasiliensis	NCTC 11294	Yes	GCF_900454265.1	8.921	68
Nocardia brevicatena	NBRC 12119	Yes	GCF_000308495.1	7.007	67
Nocardia caishijiensis	DSM 44831	Yes	GCF_009858255.1	6.311	68
Nocardia carnea	NBRC 14403	Yes	GCF_000308515.1	7.493	67
Nocardia cerradoensis	NBRC 101014	Yes	GCF_000308535.1	7.602	68
Nocardia coffeae	CA2R105	Yes	GCF_019890715.1	10.562	67
Nocardia colli	CICC 11023	Yes	GCF_008704205.1	10.032	67.5
Nocardia concava	NBRC 100430	Yes	GCF_000308815.1	8.933	67.5
Nocardia coubleae	DSM 44960	Yes	GCF_012395945.1	6.623	68
Nocardia crassostreae	NBRC 100342	Yes	GCF_001613405.1	8.293	67.5
Nocardia cyriacigeorgica	DSM 44484	Yes	GCF_005863225.1	6.263	68
Nocardia elegans	NBRC 108235	Yes	GCF_001612845.1	7.539	68
Nocardia exalbida	NBRC 100660	Yes	GCF_000308575.1	7.368	68.5
Nocardia farcinica	NCTC 11134	Yes	GCF_001182745.1	6.47	70.5
Nocardia flavorosea	NBRC 108225	Yes	GCF_001613385.1	7.44	67
Nocardia fluminea	DSM 44489	Yes	GCF_002846365.1	8.058	67.5
Nocardia fusca	NBRC 14340	Yes	GCF_001618425.1	8.037	68
Nocardia gamkensis	DSM 44956	Yes	GCF_012396055.1	7.728	68.5
Nocardia gipuzkoensis	234509	Yes	GCF_013839485.1	8.073	68.5
Nocardia goodfellowii	DSM 45516	Yes	GCF_017875645.1	7.982	67.5
Nocardia grenadensis	NBRC 108939	Yes	GCF_001613445.1	6.52	68
Nocardia harenae	NBRC 108248	Yes	GCF_001612885.1	6.144	72
Nocardia higoensis	NBRC 100133	Yes	GCF_000308595.1	6.981	69.5
Nocardia huaxiensis	WCH-YHL-001	Yes	GCF_013744875.1	8.34	68
Nocardia ignorata	DSM 44496	Yes	GCF_004362495.1	7.023	67.5
Nocardia inohanensis	NBRC 100128	Yes	GCF_001612945.1	8.118	68
Nocardia iowensis	NRRL 5646	Yes	GCF_019222765.1	8.948	67
Nocardia jejuensis	NBRC 103114	Yes	GCF_001613145.1	8.654	67.5
Nocardia jiangxiensis	NBRC 101359	Yes	GCF_000308615.1	10.445	67
Nocardia jinanensis	CGMCC 4.3508	Yes	GCF_014645735.1	8	67.5
Nocardia kruczakiae	NBRC 101016	Yes	GCF_001612965.1	7.324	68
Nocardia lijiangensis	NBRC 108240	Yes	GCF_001613045.1	8.16	68.5
Nocardia macrotermitis	RB20	Yes	GCF_009604405.1	8.54	67
Nocardia mangyaensis	Y48	Yes	GCF_001886715.1	7.31	68
Nocardia mexicana	DSM 44952	Yes	GCF_003350525.1	8.981	68.5
Nocardia mikamii	NBRC 108933	Yes	GCF_001613505.1	7.563	68
Nocardia miyunensis	NBRC 108239	Yes	GCF_001613065.1	10.52	67
Nocardia neocaledoniensis	DSM 44717	Yes	GCF_003182135.1	7.323	69.5
Nocardia niigatensis	NBRC 100131	Yes	GCF_000308655.1	8.224	68
Nocardia ninae	NBRC 108245	Yes	GCF_007990755.1	9.699	67
Nocardia niwae	NBRC 108934	Yes	GCF_001613465.1	7.305	69
Nocardia nova	NBRC 15556	Yes	GCF_001613005.1	7.85	68
Nocardia otitidiscaviarum	NCTC 1934	Yes	GCF_900454305.1	7.536	69
Nocardia panacis	YIM PH 21724	Yes	GCF_003598715.1	7.363	67
Nocardia paucivorans	NBRC 100373	Yes	GCF_000308675.1	6.001	66.5
Nocardia pneumoniae	NBRC 100136	Yes	GCF_000308755.1	7.588	68
Nocardia pseudobrasiliensis	DSM 44290	Yes	GCF_003350585.1	8.408	67.5
Nocardia puris	DSM 44599	Yes	GCF_003315035.1	7.694	70
Nocardia rhamnosiphila	NBRC 108938	Yes	GCF_001613485.1	7.749	68.5
Nocardia rhizosphaerihabitans	CGMCC 4.7329	Yes	GCF_014646295.1	7.68	68.5
Nocardia salmonicida	NBRC 13393	Yes	GCF_001613085.1	8.253	67
Nocardia seriolae	NBRC 15557	Yes	GCF_007990715.1	7.606	68.5
Nocardia shimofusensis	NBRC 100134	Yes	GCF_001613125.1	6.632	69
Nocardia sienata	NBRC 100364	Yes	GCF_001613205.1	6.836	68
Nocardia takedensis	NBRC 100417	Yes	GCF_000308695.1	8.034	69.5
Nocardia tenerifensis	DSM 44704	Yes	GCF_003202065.1	9.84	68.5
Nocardia tengchongensis	CFH S0057	Yes	GCF_018362975.1	8.006	68.5
Nocardia terpenica	IFM 0706	Yes	GCF_013186535.1	9.27	68.5
Nocardia testacea	NBRC 100365	Yes	GCF_000308775.1	7.268	68.5
Nocardia thailandica	NBRC 100428	Yes	GCF_000308795.1	6.822	71.5
Nocardia transvalensis	NBRC 15921	Yes	GCF_000308875.1	8.383	69
Nocardia uniformis	NBRC 13702	Yes	GCF_001613345.1	8.767	66
Nocardia vermiculata	NBRC 100427	Yes	GCF_001613265.1	6.688	67
Nocardia veterana	DSM 44445	Yes	GCF_012396305.1	6.801	68
Nocardia vinacea	NBRC 16497	Yes	GCF_000308835.1	10.155	65.5
Nocardia vulneris	NBRC 108936	Yes	GCF_001613425.1	9.378	68
Nocardia xishanensis	NBRC 101358	Yes	GCF_001613365.1	7.695	68.5
Nocardia yamanashiensis	NBRC 100130	Yes	GCF_001613325.1	9.096	68
Nocardia yunnanensis	CFH S0054	Yes	GCF_003626895.1	7.931	68.5
Rhodococcus aetherivorans	DSM 44752	Yes	GCF_011058165.1	6.434	70.5
Rhodococcus agglutinans	CCTCC AB2014297	Yes	GCF_004011865.1	5.425	69
Rhodococcus artemisiae	YIM65754	Yes	GCF_036327795.1	7.088	65.5
Rhodococcus chondri	CC-R104	Yes	GCF_036327435.1	5.342	67
Rhodococcus coprophilus	NBRC 100603	Yes	GCF_001895045.1	4.549	67
Rhodococcus defluvii	Ca11	Yes	GCF_000738775.1	5.134	68.5
Rhodococcus equi	DSM 20307	Yes	GCF_002094305.1	5.2	69
Rhodococcus erythropolis	NBRC 15567	Yes	GCF_001552595.1	6.589	62.5
Rhodococcus globerulus	NBRC 14531	Yes	GCF_001894805.1	6.735	61.5
Rhodococcus gordoniae	NCTC 13296	Yes	GCF_900455725.1	4.872	68
Rhodococcus indonesiensis	CSLK01-03	Yes	GCF_030360185.1	5.487	70
Rhodococcus jostii	DSM 44719	Yes	GCF_900105375.1	9.913	67
Rhodococcus koreensis	DSM 44498	Yes	GCF_900105905.1	10.311	67.5
Rhodococcus maanshanensis	NBRC 100610	Yes	GCF_001894865.1	5.674	69
Rhodococcus marinonascens	NBRC 14363	Yes	GCF_001894885.1	4.924	64.5
Rhodococcus navarretei	EXRC-4A-4	Yes	GCF_038069675.1	5.318	64.5
Rhodococcus olei	JCM 32206	Yes	GCF_039540555.1	6.203	70
Rhodococcus opacus	DSM 43205	Yes	GCF_001646735.1	8.534	67.5
Rhodococcus oryzae	NEAU-CX67	Yes	GCF_005049235.1	5.366	69
Rhodococcus oxybenzonivorans	S2-17	Yes	GCF_003130705.1	8.014	65.5
Rhodococcus parequi	PAM 2766	Yes	GCF_046042785.1	5.293	69
Rhodococcus phenolicus	DSM 44812	Yes	GCF_001646785.1	6.284	68.5
Rhodococcus pseudokoreensis	R79	Yes	GCF_017068395.1	9.867	67.5
Rhodococcus pyridinivorans	DSM 44555	Yes	GCF_900105195.1	5.262	68
Rhodococcus rhodnii	ATCC 35071	Yes	GCF_008011915.1	4.492	69.5
Rhodococcus rhodochrous	NBRC 16069	Yes	GCF_001047055.1	5.202	68
Rhodococcus ruber	DSM 43338	Yes	GCF_001646835.1	5.303	70.5
Rhodococcus soli	DSM 46662	Yes	GCF_046042765.1	5.447	68.5
Rhodococcus spelaei	C9-5	Yes	GCF_006704125.1	4.806	69
Rhodococcus spongiicola	LHW50502	Yes	GCF_004011835.1	3.968	66.5
Rhodococcus subtropicus	C9-28	Yes	GCF_005434945.1	4.405	69
Rhodococcus triatomae	DSM 44892	Yes	GCF_014217785.1	4.772	68.5
Rhodococcus tukisamuensis	JCM 11308	Yes	GCF_900101735.1	5.489	70
Rhodococcus wratislaviensis	NCTC 13229	Yes	GCF_900455735.1	7.777	67.5
Rhodococcus xishaensis	LHW51113	Yes	GCF_004011825.1	3.709	66.5
Rhodococcus yananensis	FBM22-1	Yes	GCF_020515525.1	4.267	68.5
Rhodococcus zopfii	ATCC 51349	Yes	GCF_022134735.1	6.275	68
Rhodococcoides corynebacterioides	NBRC 14404	Yes	GCF_001894765.1	3.977	70.5
Rhodococcoides fascians	NBRC 12155	Yes	GCF_001894785.1	5.773	64.5
Rhodococcoides kroppenstedtii	DSM 44908	Yes	GCF_900111805.1	4.083	70
Rhodococcoides kyotonense	JCM 23211	Yes	GCF_900188125.1	6.311	64
Rhodococcoides trifolii	CCM 7905	Yes	GCF_014635345.1	5.289	65.5
Rhodococcoides yunnanense	NBRC 103083	Yes	GCF_001895005.1	6.374	64
Rhodococcus sp.	RD6.2	n/a	GCF_001040705.1	5.572	68.5
Rhodococcus sp.	Leaf278	n/a	GCF_001426085.1	5.722	64
Rhodococcus sp.	Leaf247	n/a	GCF_001426185.1	4.534	67
Rhodococcus sp.	WMMA185	n/a	GCF_001767395.1	4.444	64
Rhodococcus sp.	OK302	n/a	GCF_002245895.1	6.79	61.5
Rhodococcus sp.	06-412-2B	n/a	GCF_002258385.1	6.359	64
Rhodococcus sp.	05-2254-3	n/a	GCF_002258555.1	5.887	64.5
Rhodococcus sp.	15-649-1-2	n/a	GCF_002258685.1	5.784	64.5
Rhodococcus sp.	05-340-1	n/a	GCF_002258925.1	5.983	64.5
Rhodococcus sp.	05-339-2	n/a	GCF_002258965.1	5.372	65
Rhodococcus sp.	02-925g	n/a	GCF_002259105.1	5.748	64.5
Rhodococcus sp.	15-1189-1-1a	n/a	GCF_002259155.1	6.237	64.5
Rhodococcus sp.	OK519	n/a	GCF_003051005.1	5.278	68
Rhodococcus sp.	P1Y	n/a	GCF_003641205.1	5.869	63
Rhodococcus sp.	SBT000017	n/a	GCF_003688915.1	5.648	64.5
Rhodococcus sp.	ABRD24	n/a	GCF_004328705.1	5.098	66.5
Rhodococcus sp.	SMB37	n/a	GCF_004345605.1	6.225	65.5
Rhodococcus sp.	PAMC28705	n/a	GCF_004795875.1	4.727	62
Rhodococcus sp.	SGAir0479	n/a	GCF_005484805.1	4.974	69.5
Rhodococcus sp.	KBS0724	n/a	GCF_005938745.2	7.254	61.5
Rhodococcus sp.	HNM0563	n/a	GCF_012726195.1	5.545	65.5
Rhodococcus sp.	HNM0569	n/a	GCF_012726205.1	4.409	69
Rhodococcus sp.	105337	n/a	GCF_012844225.1	4.462	67.5
Rhodococcus sp.	W8901	n/a	GCF_013348805.1	5.713	68
Rhodococcus sp.	B50	n/a	GCF_013602415.2	6.157	67.5
Rhodococcus sp.	3A	n/a	GCF_014230115.1	8.743	67
Rhodococcus sp.	CX	n/a	GCF_015865005.1	6.547	68.5
Rhodococcus sp.	P-2	n/a	GCF_016598535.1	6.34	62.5
Rhodococcus sp.	KRD197	n/a	GCF_017168235.1	5.565	64
Rhodococcus sp.	PvP016	n/a	GCF_017832185.1	4.503	68.5
Rhodococcus sp.	BP-318	n/a	GCF_019834925.1	5.29	65
Skermania pinensis	DSM 43998	Yes	GCF_019285775.1	4.23	68.5
Tomitella biformata	AHU 1821	Yes	GCF_000524475.1	4.71	68
Tomitella cavernea	JCM 18542	Yes	GCF_039543905.1	4.244	70.5
Tomitella fengzijianii	HY188	Yes	GCF_007559025.1	4.013	71
Tomitella gaofuii	HY172	Yes	GCF_014126825.1	4.354	71

## Sheet: Strains_Mycobacteriaceae
Scientific name (at NCBI)	Strain	Type	Accession	Genome size Mbp	GC %
Gordonia bronchialis	DSM 43247	Yes	GCF_000024785.1	5.29	67
Mycobacterium angelicum	DSM 45057	Yes	GCF_025822405.1	6.674	66.5
Mycobacterium asiaticum	DSM 44297	Yes	GCF_000613245.1	5.939	66.5
Mycobacterium avium	DSM 44156	Yes	GCF_009741445.1	4.957	69.5
Mycobacterium barrassiae	CCUG 50398	Yes	GCF_025822765.1	5.9	66
Mycobacterium basiliense	901379	Yes	GCF_900292015.1	5.608	65
Mycobacterium bohemicum	DSM 44277	Yes	GCF_025821915.1	5.345	69
Mycobacterium bourgelatii	DSM 45746	Yes	GCF_025821955.1	6.797	66
Mycobacterium branderi	JCM 12687	Yes	GCF_010728725.1	5.98	66.5
Mycobacterium burgundiense	Mu0053	Yes	GCF_963378095.1	5.453	67.5
Mycobacterium colombiense	CECT 3035	Yes	GCF_002105755.1	5.582	68
Mycobacterium conspicuum	JCM 14738	Yes	GCF_010730195.1	6.237	67.5
Mycobacterium cookii	JCM 12404	Yes	GCF_010727945.1	5.319	66
Mycobacterium decipiens	ATCC TSD-117	Yes	GCF_963853665.1	5.303	65.5
Mycobacterium florentinum	JCM 14740	Yes	GCF_010730355.1	6.22	66.5
Mycobacterium fragae	DSM 45731	Yes	GCF_025823245.1	4.747	66
Mycobacterium gordonae	DSM 44160	Yes	GCF_025821905.1	7.689	66.5
Mycobacterium haemophilum	DSM 44634	Yes	GCF_000340435.2	4.236	64
Mycobacterium heckeshornense	DSM 44428	Yes	GCF_025822025.1	4.886	66
Mycobacterium heidelbergense	JCM 14842	Yes	GCF_010730745.1	5.051	68
Mycobacterium holstebronense	Mu0102	Yes	GCF_963378105.1	4.794	67.5
Mycobacterium interjectum	ATCC 51457	Yes	GCF_900078675.2	5.929	68
Mycobacterium intermedium	DSM 44049	Yes	GCF_025822065.1	6.886	66
Mycobacterium intracellulare	ATCC 13950	Yes	GCF_000277125.1	5.402	68
Mycobacterium kansasii	ATCC 12478	Yes	GCF_000157895.3	6.577	66
Mycobacterium kokjensenii	Mu0083	Yes	GCF_963378075.1	4.341	68.5
Mycobacterium kubicae	JCM 13573	Yes	GCF_015689175.1	6.017	66
Mycobacterium lacus	JCM 15657	Yes	GCF_010731535.1	5.093	67
Mycobacterium lentiflavum	ATCC 51985	Yes	GCF_022374895.2	6.164	66
Mycobacterium malmoense	ATCC 29571	Yes	GCF_019645855.1	5.32	67
Mycobacterium manitobense	DSM 44615	Yes	GCF_025821665.1	6.059	69.5
Mycobacterium mantenii	JCM 18113	Yes	GCF_010731775.1	6.186	67
Mycobacterium marinum	CCUG 20998	Yes	GCF_003391395.1	6.453	65.5
Mycobacterium marseillense	JCM 17324	Yes	GCF_010731675.1	5.506	67.5
Mycobacterium montefiorense	DSM 44602	Yes	GCF_025823255.1	5.633	65
Mycobacterium nebraskense	DSM 44803	Yes	GCF_025821845.1	6.648	66.5
Mycobacterium neumannii	CECT 8766	Yes	GCF_002245615.1	5.376	67
Mycobacterium noviomagense	JCM 16367	Yes	GCF_010731635.1	4.78	66
Mycobacterium paraffinicum	JCM 17782	Yes	GCF_039541435.1	5.602	67.5
Mycobacterium paragordonae	49061	Yes	GCF_003614435.1	7.224	67
Mycobacterium parascrofulaceum	ATCC BAA-614	Yes	GCF_000164135.1	6.564	68.5
Mycobacterium paraseoulense	JCM 16952	Yes	GCF_010731655.1	6.086	68
Mycobacterium paraterrae	DSM 45127	Yes	GCF_022430545.2	5.523	65.5
Mycobacterium parmense	JCM 14742	Yes	GCF_010730575.1	5.953	68.5
Mycobacterium pseudoshottsii	JCM 15466	Yes	GCF_003584745.1	6.062	65.5
Mycobacterium riyadhense	DSM 45176	Yes	GCF_963853645.1	6.635	65.5
Mycobacterium saskatchewanense	JCM 13016	Yes	GCF_010729105.1	6.009	68.5
Mycobacterium senriense	TY59	Yes	GCF_019668465.1	5.831	67
Mycobacterium seoulense	JCM 16018	Yes	GCF_010731595.1	5.531	68.5
Mycobacterium sherrisii	DSM 45441	Yes	GCF_025822045.1	5.584	67
Mycobacterium shigaense	JCM 32072	Yes	GCF_002356315.1	5.233	67.5
Mycobacterium shimoidei	DSM 44152	Yes	GCF_025822885.1	4.721	66
Mycobacterium shinjukuense	JCM 14233	Yes	GCF_010730055.1	4.504	68
Mycobacterium shottsii	JCM 12657	Yes	GCF_010728525.1	5.973	65.5
Mycobacterium simiae	JCM 12377	Yes	GCF_010727605.1	5.789	66
Mycobacterium stephanolepidis	NJB0901	Yes	GCF_002356335.1	4.994	64
Mycobacterium stomatepiae	JCM 17783	Yes	GCF_010731715.1	6.211	66
Mycobacterium szulgai	DSM 44166	Yes	GCF_025821385.1	6.885	65.5
Mycobacterium triplex	DSM 44626	Yes	GCF_000689255.1	6.383	66.5
Mycobacterium tuberculosis	H37Rv	Yes	GCF_000195955.2	4.412	65.5
Mycobacterium ulcerans	ATCC 19423	Yes	GCF_022374915.2	5.7	65.5
Mycobacterium vicinigordonae	24	Yes	GCF_013466425.1	6.267	65.5
Mycobacterium wendilense	Mu0050	Yes	GCF_963378085.1	5.225	68.5
Mycobacterium xenopi	JCM 15661	Yes	GCF_009936235.1	4.918	66
Mycobacteroides abscessus	ATCC 19977	Yes	GCF_000069185.1	5.09	64
Mycobacteroides chelonae	CCUG 47445	Yes	GCF_001632805.1	5.03	64
Mycobacteroides franklinii	DSM 45524	Yes	GCF_004355025.1	5.409	64
Mycobacteroides immunogenum	CCUG 47286	Yes	GCF_001605725.1	5.574	64.5
Mycobacteroides salmoniphilum	DSM 43276	Yes	GCF_004924335.1	4.777	64.5
Mycobacteroides saopaulense	EPM10906	Yes	GCF_001456355.1	4.649	65
Mycolicibacillus koreensis	JCM 19956	Yes	GCF_010731835.1	4.156	69.5
Mycolicibacillus parakoreensis	DSM 45575	Yes	GCF_022370835.2	3.936	70.5
Mycolicibacillus trivialis	DSM 44153	Yes	GCF_002102395.1	3.591	70.5
Mycolicibacter algericus	DSM 45454	Yes	GCF_002086455.1	4.619	68.5
Mycolicibacter arupensis	DSM 44942	Yes	GCF_025822685.1	4.448	67.5
Mycolicibacter engbaekii	ATCC 27353	Yes	GCF_002101585.1	4.521	68.5
Mycolicibacter heraklionensis	JCM 30995	Yes	GCF_019645815.1	5.062	68
Mycolicibacter hiberniae	JCM 13571	Yes	GCF_010729485.1	4.397	68.5
Mycolicibacter kumamotonensis	CST 7247	Yes	GCF_010093495.1	4.838	68
Mycolicibacter longobardus	DSM 45394	Yes	GCF_025823135.1	4.546	68
Mycolicibacter minnesotensis	JCM 17932	Yes	GCF_010731755.1	4.224	67
Mycolicibacter nonchromogenicus	DSM 44164	Yes	GCF_002101775.1	4.465	68
Mycolicibacter senuensis	JCM 16017	Yes	GCF_010723225.1	4.612	68.5
Mycolicibacter terrae	JCM 12143	Yes	GCF_010727125.1	4.566	68.5
Mycolicibacter virginiensis	DSM 100883	Yes	GCF_022374935.2	4.98	67.5
Mycolicibacterium aichiense	JCM 6376	Yes	GCF_010726245.1	5.925	66.5
Mycolicibacterium alvei	JCM 12272	Yes	GCF_010727325.1	6.017	66
Mycolicibacterium anyangense	JCM 30275	Yes	GCF_010731855.1	5.697	67
Mycolicibacterium arabiense	JCM 18538	Yes	GCF_010731815.2	6.451	68.5
Mycolicibacterium aubagnense	JCM 15296	Yes	GCF_010730955.1	6.322	66.5
Mycolicibacterium aurum	NCTC 10437	Yes	GCF_900637195.1	6.036	67.5
Mycolicibacterium austroafricanum	DSM 44191	Yes	GCF_000612725.1	6.771	67.5
Mycolicibacterium bacteremicum	DSM 45578	Yes	GCF_025823285.1	5.964	68
Mycolicibacterium baixiangningiae	LJ126	Yes	GCF_016313185.1	6.181	67.5
Mycolicibacterium boenickei	JCM 15653	Yes	GCF_010731295.1	6.586	67
Mycolicibacterium brisbanense	JCM 15654	Yes	GCF_001570425.1	7.387	66.5
Mycolicibacterium brumae	ATCC 51384	Yes	GCF_025215495.1	3.989	69
Mycolicibacterium canariasense	DSM 44828	Yes	GCF_025822345.1	6.767	67.5
Mycolicibacterium celeriflavum	JCM 18439	Yes	GCF_010731795.1	5.024	67
Mycolicibacterium chitae	NCTC 10485	Yes	GCF_900637205.1	5.462	69
Mycolicibacterium chlorophenolicum	DSM 43826	Yes	GCF_001044235.1	7.38	68.5
Mycolicibacterium chubuense	DSM 44219	Yes	GCF_001044255.1	5.945	69
Mycolicibacterium confluentis	JCM 13671	Yes	GCF_010729895.1	5.877	67.5
Mycolicibacterium cosmeticum	DSM 44829	Yes	GCF_005670675.1	6.446	68.5
Mycolicibacterium crocinum	JCM 16369	Yes	GCF_022370635.2	6.184	66.5
Mycolicibacterium diernhoferi	ATCC 19340	Yes	GCF_019456655.1	5.999	68
Mycolicibacterium doricum	JCM 12405	Yes	GCF_010728155.1	4.029	67.5
Mycolicibacterium duvalii	JCM 6396	Yes	GCF_010726645.1	5.657	68.5
Mycolicibacterium elephantis	DSM 44368	Yes	GCF_025822495.1	5.469	67.5
Mycolicibacterium fallax	JCM 6405	Yes	GCF_010726955.1	4.157	70.5
Mycolicibacterium farcinogenes	DSM 43637	Yes	GCF_000723385.1	6.14	66.5
Mycolicibacterium flavescens	DSM 43991	Yes	GCF_025822705.1	5.974	68.5
Mycolicibacterium fluoranthenivorans	DSM 44556	Yes	GCF_025823075.1	6.421	67
Mycolicibacterium fortuitum	JCM 6387	Yes	GCF_022179545.1	6.406	66
Mycolicibacterium frederiksbergense	CIP 107205	Yes	GCF_965137455.1	6.399	67
Mycolicibacterium gadium	JCM 12688	Yes	GCF_010728925.1	5.965	65.5
Mycolicibacterium goodii	ATCC 700504	Yes	GCF_022370755.2	6.741	67
Mycolicibacterium grossiae	DSM 104744	Yes	GCF_008329645.1	5.682	70.5
Mycolicibacterium hassiacum	DSM 44199	Yes	GCF_000379865.1	5.082	69.5
Mycolicibacterium helvum	JCM 30396	Yes	GCF_010731895.1	6.401	66
Mycolicibacterium hodleri	DSM 44183	Yes	GCF_025822245.1	6.529	68
Mycolicibacterium holsaticum	DSM 44478	Yes	GCF_019645835.1	5.624	67
Mycolicibacterium houstonense	DSM 44676	Yes	GCF_025823315.1	6.461	67
Mycolicibacterium insubricum	JCM 16366	Yes	GCF_010731615.1	4.577	69
Mycolicibacterium komossense	DSM 44078	Yes	GCF_025822605.1	6.921	65.5
Mycolicibacterium lacusdiani	JXJ CY 35	Yes	GCF_021916785.1	6.138	68.5
Mycolicibacterium litorale	JCM 17423	Yes	GCF_010731695.1	5.58	69
Mycolicibacterium llatzerense	MG13	Yes	GCF_025331195.1	6.578	66.5
Mycolicibacterium madagascariense	JCM 13574	Yes	GCF_010729665.1	5.94	69
Mycolicibacterium mageritense	JCM 12375	Yes	GCF_010727475.1	8.007	67
Mycolicibacterium malmesburyense	WCM 7299	Yes	GCF_001050015.1	5.471	67.5
Mycolicibacterium mengxianglii	Z-34	Yes	GCF_015710575.1	5.962	66.5
Mycolicibacterium monacense	JCM 15658	Yes	GCF_010731575.1	6.042	68.5
Mycolicibacterium moriokaense	JCM 6375	Yes	GCF_010726085.1	6.226	66
Mycolicibacterium murale	DSM 44340	Yes	GCF_025822305.1	6.742	67.5
Mycolicibacterium neoaurum	DSM 44074	Yes	GCF_005670605.1	5.478	66.5
Mycolicibacterium neworleansense	DSM 44679	Yes	GCF_025823025.1	6.296	67
Mycolicibacterium nivoides	DL90	Yes	GCF_003855255.1	6.906	66.5
Mycolicibacterium novocastrense	JCM 18114	Yes	GCF_001570485.1	6.228	67
Mycolicibacterium palauense	CECT 8779	Yes	GCF_002592005.1	6.23	69.5
Mycolicibacterium pallens	JCM 16370	Yes	GCF_019456675.1	6.094	66.5
Mycolicibacterium parafortuitum	JCM 6367	Yes	GCF_010725485.1	6.044	68.5
Mycolicibacterium peregrinum	DSM 43271	Yes	GCF_025822425.1	7.069	66.5
Mycolicibacterium phlei	CCUG 21000	Yes	GCF_001583415.1	5.35	69.5
Mycolicibacterium phocaicum	JCM 15301	Yes	GCF_010731115.1	5.853	67
Mycolicibacterium poriferae	JCM 12603	Yes	GCF_010728325.1	5.929	68
Mycolicibacterium psychrotolerans	JCM 13323	Yes	GCF_010729305.1	5.732	68.5
Mycolicibacterium pulveris	JCM 6370	Yes	GCF_010725725.1	5.485	67.5
Mycolicibacterium pyrenivorans	DSM 44605	Yes	GCF_025821625.1	6.688	67.5
Mycolicibacterium rhodesiae	DSM 44223	Yes	GCF_025822805.1	6.01	66.5
Mycolicibacterium rufum	JCM 16372	Yes	GCF_022374875.2	6.107	69.5
Mycolicibacterium rutilum	DSM 45405	Yes	GCF_900108565.1	5.988	68.5
Mycolicibacterium sarraceniae	JCM 30395	Yes	GCF_010731875.1	4.828	66
Mycolicibacterium sediminis	DSM 45643	Yes	GCF_025822985.1	6.218	69
Mycolicibacterium septicum	DSM 44393	Yes	GCF_000455325.1	6.909	66.5
Mycolicibacterium smegmatis	NCTC 8159	Yes	GCF_001457595.1	6.983	67.5
Mycolicibacterium sphagni	DSM 44076	Yes	GCF_025821515.1	6.213	66
Mycolicibacterium thermoresistibile	NCTC 10409	Yes	GCF_900187065.1	4.951	69
Mycolicibacterium tokaiense	JCM 6373	Yes	GCF_010725885.1	6.328	68
Mycolicibacterium vaccae	ATCC 15483	Yes	GCF_001655245.1	6.236	68.5
Mycolicibacterium wolinskyi	CCUG 47168	Yes	GCF_025822475.1	7.52	66.5

## Sheet: Nocardiaceae_MLD
Organism	Aldersonia kunmingensis DSM 45001	Antrihabitans cavernicola C1-24	Antrihabitans stalactiti YC2-7	Antrihabitans stalagmiti YC3-6	Hoyosella altamirensis DSM_45258	Hoyosella rhizosphaerae CGMCC_1.15478	Hoyosella subflava DQS3-9A1	Lolliginicoccus lacisalsi G463	Lolliginicoccus levis Y7R2	Lolliginicoccus suaedae LNNU_331112	Nocardia abscessus NBRC 100374	Nocardia acididurans LPG 2	Nocardia africana NBRC 100379	Nocardia alba DSM 44684	Nocardia altamirensis NBRC 108246	Nocardia amamiensis NBRC 102102	Nocardia amikacinitolerans DSM 45539	Nocardia anaemiae NBRC 100462	Nocardia aobensis NBRC 100429	Nocardia arthritidis NBRC 100137	Nocardia asiatica NBRC 100129	Nocardia asteroides NCTC 11293	Nocardia aurantiaca CT2-14	Nocardia aurea SYSU K10002	Nocardia barduliensis 335427	Nocardia beijingensis NBRC 16342	Nocardia bhagyanarayanae DSM 103495	Nocardia brasiliensis NCTC11294	Nocardia brevicatena NBRC 12119	Nocardia caishijiensis DSM 44831	Nocardia carnea NBRC 14403	Nocardia cerradoensis NBRC 101014	Nocardia coffeae CA2R105	Nocardia colli CICC 11023	Nocardia concava NBRC 100430	Nocardia coubleae DSM 44960	Nocardia crassostreae NBRC 100342	Nocardia cyriacigeorgica DSM 44484	Nocardia elegans NBRC 108235	Nocardia exalbida NBRC 100660	Nocardia farcinica NCTC 11134	Nocardia flavorosea NBRC 108225	Nocardia fluminea DSM 44489	Nocardia fusca NBRC 14340	Nocardia gamkensis DSM 44956	Nocardia gipuzkoensis 234509	Nocardia goodfellowii DSM 45516	Nocardia grenadensis NBRC 108939	Nocardia harenae NBRC 108248
Aldersonia kunmingensis DSM 45001	0	0.26464	0.27637	0.269976	0.430528	0.455151	0.429042	0.452068	0.455012	0.449946	0.283471	0.31056	0.300724	0.310333	0.288895	0.282213	0.285656	0.288037	0.302061	0.282807	0.281043	0.301804	0.311015	0.295596	0.282897	0.281039	0.286325	0.28856	0.30438	0.307793	0.304806	0.301799	0.307349	0.287956	0.313477	0.305553	0.308713	0.281056	0.301215	0.282125	0.290834	0.306731	0.307907	0.303667	0.28311	0.282668	0.296841	0.307637	0.300613
Antrihabitans cavernicola C1-24	0.26464	0	0.228272	0.217785	0.415573	0.436739	0.413262	0.443568	0.443401	0.441856	0.279901	0.309117	0.297748	0.305466	0.282396	0.279103	0.282951	0.280616	0.299946	0.279185	0.276532	0.300403	0.307063	0.290772	0.278777	0.275249	0.282856	0.282058	0.299676	0.302484	0.305681	0.300855	0.302982	0.279693	0.307649	0.300846	0.304223	0.282182	0.299084	0.277641	0.288561	0.306783	0.30324	0.305114	0.278717	0.277965	0.293326	0.306306	0.298063
Antrihabitans stalactiti YC2-7	0.27637	0.228272	0	0.198261	0.424234	0.452596	0.42533	0.461239	0.461426	0.460152	0.284993	0.315821	0.306604	0.314737	0.286398	0.284667	0.291201	0.290228	0.307669	0.288336	0.285162	0.309985	0.31382	0.298504	0.286896	0.285526	0.289801	0.289513	0.307178	0.311714	0.314929	0.309967	0.311884	0.286948	0.312646	0.311117	0.315124	0.288453	0.306955	0.286926	0.297861	0.315483	0.311597	0.310264	0.287451	0.284323	0.300746	0.313513	0.309254
Antrihabitans stalagmiti YC3-6	0.269976	0.217785	0.198261	0	0.420763	0.442041	0.421682	0.450171	0.451752	0.451503	0.285333	0.309883	0.304067	0.308876	0.287392	0.284572	0.288984	0.288281	0.303369	0.285596	0.282116	0.302986	0.310628	0.293015	0.282769	0.281358	0.289099	0.288138	0.308977	0.309389	0.313331	0.305925	0.308949	0.28718	0.311447	0.306721	0.308567	0.286254	0.304698	0.284297	0.292865	0.314609	0.30553	0.307763	0.284503	0.285302	0.299149	0.311101	0.302473
Hoyosella altamirensis DSM_45258	0.430528	0.415573	0.424234	0.420763	0	0.280716	0.0260735	0.29544	0.295752	0.295157	0.417534	0.433402	0.42729	0.436074	0.423159	0.418806	0.41959	0.423663	0.429791	0.418369	0.41654	0.426422	0.429529	0.42763	0.415585	0.413591	0.420339	0.423297	0.428556	0.428991	0.431343	0.430866	0.442295	0.423647	0.431429	0.427818	0.433085	0.419772	0.428676	0.417721	0.419227	0.433906	0.434037	0.42876	0.416885	0.415743	0.426952	0.43249	0.432596
Hoyosella rhizosphaerae CGMCC_1.15478	0.455151	0.436739	0.452596	0.442041	0.280716	0	0.280556	0.253717	0.251804	0.248189	0.442157	0.457408	0.449589	0.457065	0.448042	0.442505	0.442167	0.443843	0.450427	0.441291	0.441869	0.448803	0.453624	0.446233	0.44278	0.4411	0.442085	0.443513	0.452781	0.450042	0.453714	0.45096	0.467913	0.44553	0.457783	0.449765	0.457407	0.441814	0.448842	0.44116	0.4416	0.454018	0.455083	0.451143	0.441401	0.441186	0.450537	0.452482	0.453173
Hoyosella subflava DQS3-9A1	0.429042	0.413262	0.42533	0.421682	0.0260735	0.280556	0	0.29598	0.296882	0.295074	0.417924	0.433657	0.428122	0.43437	0.423885	0.419906	0.419528	0.422646	0.430424	0.418425	0.416181	0.427175	0.429532	0.42727	0.416416	0.413983	0.419644	0.423969	0.428975	0.428065	0.430194	0.43123	0.443112	0.425494	0.4319	0.428224	0.434536	0.419475	0.429158	0.41771	0.418242	0.432898	0.432054	0.429081	0.417794	0.416137	0.427733	0.433051	0.433094
Lolliginicoccus lacisalsi G463	0.452068	0.443568	0.461239	0.450171	0.29544	0.253717	0.29598	0	0.0662503	0.0662614	0.43862	0.460205	0.449659	0.456463	0.450016	0.440722	0.440644	0.447236	0.451142	0.439326	0.436079	0.448071	0.457665	0.447401	0.437762	0.438746	0.440755	0.447377	0.445899	0.449764	0.449677	0.451765	0.464681	0.448948	0.459894	0.451157	0.459748	0.437819	0.4501	0.439519	0.434872	0.450845	0.458002	0.449158	0.438097	0.437353	0.450389	0.451089	0.449228
Lolliginicoccus levis Y7R2	0.455012	0.443401	0.461426	0.451752	0.295752	0.251804	0.296882	0.0662503	0	0.0600824	0.43915	0.458544	0.449078	0.455033	0.448006	0.439967	0.439756	0.442826	0.451519	0.438518	0.436607	0.446688	0.455385	0.447993	0.438416	0.438644	0.439785	0.445233	0.445235	0.449821	0.449896	0.451747	0.465066	0.44587	0.458786	0.451292	0.458307	0.437223	0.449269	0.438976	0.435251	0.452145	0.45613	0.448055	0.438619	0.438389	0.448784	0.450324	0.448513
Lolliginicoccus suaedae LNNU_331112	0.449946	0.441856	0.460152	0.451503	0.295157	0.248189	0.295074	0.0662614	0.0600824	0	0.435811	0.455506	0.447288	0.453497	0.445512	0.436942	0.437075	0.441412	0.448972	0.436697	0.43379	0.445737	0.451213	0.444858	0.436287	0.435987	0.436662	0.442523	0.442543	0.447418	0.446992	0.449647	0.460408	0.443854	0.453663	0.4484	0.453481	0.435251	0.447749	0.437276	0.432638	0.448481	0.454198	0.444848	0.436409	0.43521	0.445325	0.447819	0.445572
Nocardia abscessus NBRC 100374	0.283471	0.279901	0.284993	0.285333	0.417534	0.442157	0.417924	0.43862	0.43915	0.435811	0	0.203152	0.191212	0.186129	0.1146	0.062808	0.124793	0.122698	0.192373	0.0429244	0.0340362	0.170141	0.20392	0.145623	0.032975	0.0478567	0.123799	0.111663	0.167692	0.17805	0.177498	0.193288	0.201339	0.113214	0.205412	0.177362	0.199013	0.132228	0.191568	0.042041	0.141302	0.179051	0.181525	0.172239	0.0429105	0.0115168	0.151597	0.177111	0.17725
Nocardia acididurans LPG 2	0.31056	0.309117	0.315821	0.309883	0.433402	0.457408	0.433657	0.460205	0.458544	0.455506	0.203152	0	0.196795	0.233011	0.210424	0.204522	0.201061	0.204603	0.197253	0.202557	0.20325	0.223758	0.127434	0.214936	0.204599	0.204259	0.200406	0.207998	0.239113	0.226912	0.243559	0.198619	0.203738	0.212169	0.12196	0.225974	0.11818	0.208212	0.197832	0.203547	0.2092	0.243526	0.232115	0.237155	0.203547	0.204026	0.211486	0.241108	0.236833
Nocardia africana NBRC 100379	0.300724	0.297748	0.306604	0.304067	0.42729	0.449589	0.428122	0.449659	0.449078	0.447288	0.191212	0.196795	0	0.22518	0.19631	0.191757	0.191758	0.193379	0.0206658	0.192394	0.190708	0.2149	0.1904	0.207647	0.192985	0.189747	0.191744	0.195238	0.218549	0.220636	0.221953	0.0202136	0.166393	0.197964	0.191945	0.220484	0.189757	0.195314	0.019541	0.192221	0.197355	0.224408	0.224217	0.217623	0.193579	0.191181	0.209167	0.221232	0.218058
Nocardia alba DSM 44684	0.310333	0.305466	0.314737	0.308876	0.436074	0.457065	0.43437	0.456463	0.455033	0.453497	0.186129	0.233011	0.22518	0	0.186286	0.187569	0.183875	0.181221	0.225444	0.186851	0.18635	0.0813884	0.233565	0.189001	0.18775	0.185297	0.182711	0.18653	0.221839	0.0913513	0.222318	0.226206	0.236597	0.187278	0.231324	0.0903961	0.228446	0.188811	0.226892	0.186066	0.189791	0.223082	0.0377783	0.220778	0.186146	0.185674	0.198584	0.223397	0.212958
Nocardia altamirensis NBRC 108246	0.288895	0.282396	0.286398	0.287392	0.423159	0.448042	0.423885	0.450016	0.448006	0.445512	0.1146	0.210424	0.19631	0.186286	0	0.115151	0.128196	0.123704	0.197126	0.118858	0.114948	0.175407	0.210968	0.145071	0.11672	0.115499	0.12878	0.0752108	0.18045	0.184379	0.185471	0.197596	0.202822	0.0726028	0.208435	0.184112	0.206032	0.145244	0.196639	0.117761	0.151622	0.187473	0.182864	0.182045	0.118807	0.114695	0.151065	0.186403	0.181483
Nocardia amamiensis NBRC 102102	0.282213	0.279103	0.284667	0.284572	0.418806	0.442505	0.419906	0.440722	0.439967	0.436942	0.062808	0.204522	0.191757	0.187569	0.115151	0	0.12356	0.122059	0.193315	0.0665742	0.0663484	0.171368	0.203881	0.146384	0.0684556	0.0661613	0.123363	0.113115	0.168121	0.178765	0.177467	0.194164	0.201272	0.116484	0.205909	0.177256	0.200014	0.131558	0.191933	0.0660115	0.141792	0.177911	0.183989	0.172765	0.0668581	0.0642439	0.153466	0.177139	0.177438
Nocardia amikacinitolerans DSM 45539	0.285656	0.282951	0.291201	0.288984	0.41959	0.442167	0.419528	0.440644	0.439756	0.437075	0.124793	0.201061	0.191758	0.183875	0.128196	0.12356	0	0.120251	0.191599	0.127936	0.124943	0.167216	0.2005	0.133641	0.126306	0.126726	0.0183023	0.127947	0.179092	0.175004	0.18586	0.192096	0.203421	0.132355	0.200819	0.173798	0.195548	0.141327	0.192155	0.126195	0.110722	0.188053	0.180106	0.181444	0.127004	0.124496	0.136926	0.185034	0.177185
Nocardia anaemiae NBRC 100462	0.288037	0.280616	0.290228	0.288281	0.423663	0.443843	0.422646	0.447236	0.442826	0.441412	0.122698	0.204603	0.193379	0.181221	0.123704	0.122059	0.120251	0	0.194122	0.126136	0.125687	0.168986	0.200394	0.136832	0.126766	0.123615	0.119493	0.123421	0.182104	0.177818	0.189991	0.194804	0.202918	0.124691	0.202333	0.177256	0.198547	0.141281	0.192625	0.125289	0.146975	0.191388	0.177487	0.187024	0.126687	0.123683	0.146428	0.190182	0.180605
Nocardia aobensis NBRC 100429	0.302061	0.299946	0.307669	0.303369	0.429791	0.450427	0.430424	0.451142	0.451519	0.448972	0.192373	0.197253	0.0206658	0.225444	0.197126	0.193315	0.191599	0.194122	0	0.193438	0.192524	0.215459	0.191667	0.208537	0.194945	0.191123	0.19229	0.195482	0.219737	0.220806	0.221699	0.013013	0.164606	0.199222	0.192379	0.220224	0.189809	0.195891	0.0215892	0.192847	0.199145	0.224456	0.225081	0.218293	0.194329	0.192188	0.209291	0.221222	0.217984
Nocardia arthritidis NBRC 100137	0.282807	0.279185	0.288336	0.285596	0.418369	0.441291	0.418425	0.439326	0.438518	0.436697	0.0429244	0.202557	0.192394	0.186851	0.118858	0.0665742	0.127936	0.126136	0.193438	0	0.048699	0.17103	0.203851	0.148418	0.0490264	0.0435058	0.127049	0.117188	0.168993	0.178038	0.179815	0.194286	0.200375	0.118867	0.204296	0.178185	0.201256	0.133338	0.191768	0.0138778	0.143101	0.180098	0.18307	0.174492	0.0140657	0.0441441	0.15654	0.178862	0.178115
Nocardia asiatica NBRC 100129	0.281043	0.276532	0.285162	0.282116	0.41654	0.441869	0.416181	0.436079	0.436607	0.43379	0.0340362	0.20325	0.190708	0.18635	0.114948	0.0663484	0.124943	0.125687	0.192524	0.048699	0	0.170529	0.20458	0.14747	0.0196481	0.0516843	0.123985	0.114487	0.168489	0.177663	0.179598	0.193073	0.201027	0.116886	0.205554	0.17708	0.200598	0.134084	0.190907	0.0474044	0.13953	0.181081	0.181525	0.174226	0.0481598	0.0347987	0.153159	0.178541	0.178798
Nocardia asteroides NCTC 11293	0.301804	0.300403	0.309985	0.302986	0.426422	0.448803	0.427175	0.448071	0.446688	0.445737	0.170141	0.223758	0.2149	0.0813884	0.175407	0.171368	0.167216	0.168986	0.215459	0.17103	0.170529	0	0.225852	0.177296	0.171288	0.167949	0.165741	0.173723	0.211727	0.0823175	0.211069	0.216946	0.223395	0.175509	0.223313	0.0817716	0.218439	0.174051	0.216903	0.170506	0.175312	0.213297	0.0774475	0.208459	0.170879	0.169607	0.18357	0.209419	0.202608
Nocardia aurantiaca CT2-14	0.311015	0.307063	0.31382	0.310628	0.429529	0.453624	0.429532	0.457665	0.455385	0.451213	0.20392	0.127434	0.1904	0.233565	0.210968	0.203881	0.2005	0.200394	0.191667	0.203851	0.20458	0.225852	0	0.216137	0.205778	0.20275	0.200512	0.205924	0.236503	0.230112	0.244759	0.193586	0.198683	0.211224	0.0711721	0.2298	0.12287	0.208069	0.192041	0.203876	0.208135	0.244226	0.232232	0.238141	0.204349	0.203423	0.21466	0.241163	0.235208
Nocardia aurea SYSU K10002	0.295596	0.290772	0.298504	0.293015	0.42763	0.446233	0.42727	0.447401	0.447993	0.444858	0.145623	0.214936	0.207647	0.189001	0.145071	0.146384	0.133641	0.136832	0.208537	0.148418	0.14747	0.177296	0.216137	0	0.148807	0.146023	0.132917	0.143856	0.195024	0.184049	0.196955	0.209112	0.2148	0.143125	0.215602	0.184163	0.210957	0.158353	0.208754	0.146308	0.148144	0.19716	0.18604	0.195558	0.147089	0.145455	0.143809	0.19808	0.189247
Nocardia barduliensis 335427	0.282897	0.278777	0.286896	0.282769	0.415585	0.44278	0.416416	0.437762	0.438416	0.436287	0.032975	0.204599	0.192985	0.18775	0.11672	0.0684556	0.126306	0.126766	0.194945	0.0490264	0.0196481	0.171288	0.205778	0.148807	0	0.0529297	0.12567	0.116337	0.169964	0.17863	0.180301	0.19555	0.201312	0.11787	0.207969	0.177902	0.20158	0.135289	0.193186	0.04789	0.140531	0.181545	0.182556	0.174475	0.0477055	0.03289	0.153071	0.178522	0.179874
Nocardia beijingensis NBRC 16342	0.281039	0.275249	0.285526	0.281358	0.413591	0.4411	0.413983	0.438746	0.438644	0.435987	0.0478567	0.204259	0.189747	0.185297	0.115499	0.0661613	0.126726	0.123615	0.191123	0.0435058	0.0516843	0.167949	0.20275	0.146023	0.0529297	0	0.125762	0.113677	0.164849	0.175313	0.177513	0.191881	0.1995	0.115008	0.205216	0.17397	0.200383	0.130364	0.189864	0.0433906	0.139289	0.178076	0.180165	0.171998	0.0438537	0.0486686	0.155592	0.17576	0.17585
Nocardia bhagyanarayanae DSM 103495	0.286325	0.282856	0.289801	0.289099	0.420339	0.442085	0.419644	0.440755	0.439785	0.436662	0.123799	0.200406	0.191744	0.182711	0.12878	0.123363	0.0183023	0.119493	0.19229	0.127049	0.123985	0.165741	0.200512	0.132917	0.12567	0.125762	0	0.12742	0.177315	0.174681	0.184397	0.192424	0.203424	0.131748	0.200293	0.174662	0.195526	0.140763	0.192309	0.125423	0.111029	0.187131	0.179452	0.180838	0.12621	0.123355	0.136785	0.184291	0.176735
Nocardia brasiliensis NCTC11294	0.28856	0.282058	0.289513	0.288138	0.423297	0.443513	0.423969	0.447377	0.445233	0.442523	0.111663	0.207998	0.195238	0.18653	0.0752108	0.113115	0.127947	0.123421	0.195482	0.117188	0.114487	0.173723	0.205924	0.143856	0.116337	0.113677	0.12742	0	0.180386	0.182945	0.182051	0.195462	0.200086	0.0707046	0.206298	0.181205	0.199777	0.140631	0.194956	0.116371	0.150168	0.183695	0.182228	0.178834	0.11673	0.111891	0.148525	0.181798	0.179442
Nocardia brevicatena NBRC 12119	0.30438	0.299676	0.307178	0.308977	0.428556	0.452781	0.428975	0.445899	0.445235	0.442543	0.167692	0.239113	0.218549	0.221839	0.18045	0.168121	0.179092	0.182104	0.219737	0.168993	0.168489	0.211727	0.236503	0.195024	0.169964	0.164849	0.177315	0.180386	0	0.213404	0.156831	0.219368	0.228687	0.183239	0.237071	0.213301	0.233916	0.159752	0.217188	0.168493	0.182398	0.158829	0.220943	0.155212	0.169246	0.166925	0.198416	0.157388	0.206503
Nocardia caishijiensis DSM 44831	0.307793	0.302484	0.311714	0.309389	0.428991	0.450042	0.428065	0.449764	0.449821	0.447418	0.17805	0.226912	0.220636	0.0913513	0.184379	0.178765	0.175004	0.177818	0.220806	0.178038	0.177663	0.0823175	0.230112	0.184049	0.17863	0.175313	0.174681	0.182945	0.213404	0	0.214666	0.222197	0.229896	0.183965	0.227684	0.029231	0.223387	0.178025	0.221558	0.177182	0.181632	0.215997	0.0867067	0.213918	0.177605	0.177996	0.19287	0.216561	0.206445
Nocardia carnea NBRC 14403	0.304806	0.305681	0.314929	0.313331	0.431343	0.453714	0.430194	0.449677	0.449896	0.446992	0.177498	0.243559	0.221953	0.222318	0.185471	0.177467	0.18586	0.189991	0.221699	0.179815	0.179598	0.211069	0.244759	0.196955	0.180301	0.177513	0.184397	0.182051	0.156831	0.214666	0	0.22188	0.234725	0.185386	0.244985	0.214839	0.238056	0.165145	0.222963	0.179202	0.19084	0.0207135	0.217921	0.0915977	0.179719	0.177501	0.20606	0.0962221	0.206084
Nocardia cerradoensis NBRC 101014	0.301799	0.300855	0.309967	0.305925	0.430866	0.45096	0.43123	0.451765	0.451747	0.449647	0.193288	0.198619	0.0202136	0.226206	0.197596	0.194164	0.192096	0.194804	0.013013	0.194286	0.193073	0.216946	0.193586	0.209112	0.19555	0.191881	0.192424	0.195462	0.219368	0.222197	0.22188	0	0.165879	0.199029	0.194244	0.221941	0.192314	0.196193	0.0214233	0.193591	0.199909	0.224969	0.226651	0.218183	0.195215	0.193169	0.211567	0.221952	0.218254
Nocardia coffeae CA2R105	0.307349	0.302982	0.311884	0.308949	0.442295	0.467913	0.443112	0.464681	0.465066	0.460408	0.201339	0.203738	0.166393	0.236597	0.202822	0.201272	0.203421	0.202918	0.164606	0.200375	0.201027	0.223395	0.198683	0.2148	0.201312	0.1995	0.203424	0.200086	0.228687	0.229896	0.234725	0.165879	0	0.204394	0.198546	0.229344	0.202006	0.205506	0.165265	0.200884	0.207951	0.236185	0.234266	0.229331	0.200142	0.201106	0.214583	0.231746	0.228587
Nocardia colli CICC 11023	0.287956	0.279693	0.286948	0.28718	0.423647	0.44553	0.425494	0.448948	0.44587	0.443854	0.113214	0.212169	0.197964	0.187278	0.0726028	0.116484	0.132355	0.124691	0.199222	0.118867	0.116886	0.175509	0.211224	0.143125	0.11787	0.115008	0.131748	0.0707046	0.183239	0.183965	0.185386	0.199029	0.204394	0	0.209724	0.182826	0.204214	0.144657	0.197291	0.117762	0.152959	0.18707	0.182939	0.182083	0.117879	0.113795	0.148416	0.185631	0.181867
Nocardia concava NBRC 100430	0.313477	0.307649	0.312646	0.311447	0.431429	0.457783	0.4319	0.459894	0.458786	0.453663	0.205412	0.12196	0.191945	0.231324	0.208435	0.205909	0.200819	0.202333	0.192379	0.204296	0.205554	0.223313	0.0711721	0.215602	0.207969	0.205216	0.200293	0.206298	0.237071	0.227684	0.244985	0.194244	0.198546	0.209724	0	0.228577	0.118658	0.209945	0.193224	0.20453	0.211796	0.24427	0.230822	0.240111	0.204984	0.20577	0.215311	0.24227	0.238865
Nocardia coubleae DSM 44960	0.305553	0.300846	0.311117	0.306721	0.427818	0.449765	0.428224	0.451157	0.451292	0.4484	0.177362	0.225974	0.220484	0.0903961	0.184112	0.177256	0.173798	0.177256	0.220224	0.178185	0.17708	0.0817716	0.2298	0.184163	0.177902	0.17397	0.174662	0.181205	0.213301	0.029231	0.214839	0.221941	0.229344	0.182826	0.228577	0	0.224021	0.17868	0.221296	0.177461	0.181704	0.21641	0.0851771	0.21481	0.176877	0.176495	0.190929	0.216389	0.206441
Nocardia crassostreae NBRC 100342	0.308713	0.304223	0.315124	0.308567	0.433085	0.457407	0.434536	0.459748	0.458307	0.453481	0.199013	0.11818	0.189757	0.228446	0.206032	0.200014	0.195548	0.198547	0.189809	0.201256	0.200598	0.218439	0.12287	0.210957	0.20158	0.200383	0.195526	0.199777	0.233916	0.223387	0.238056	0.192314	0.202006	0.204214	0.118658	0.224021	0	0.204858	0.191462	0.200686	0.204609	0.236883	0.226404	0.233996	0.20175	0.199205	0.210048	0.23653	0.233259
Nocardia cyriacigeorgica DSM 44484	0.281056	0.282182	0.288453	0.286254	0.419772	0.441814	0.419475	0.437819	0.437223	0.435251	0.132228	0.208212	0.195314	0.188811	0.145244	0.131558	0.141327	0.141281	0.195891	0.133338	0.134084	0.174051	0.208069	0.158353	0.135289	0.130364	0.140763	0.140631	0.159752	0.178025	0.165145	0.196193	0.205506	0.144657	0.209945	0.17868	0.204858	0	0.195554	0.132652	0.151398	0.165862	0.185444	0.162181	0.132734	0.132382	0.162642	0.164911	0.1806
Nocardia elegans NBRC 108235	0.301215	0.299084	0.306955	0.304698	0.428676	0.448842	0.429158	0.4501	0.449269	0.447749	0.191568	0.197832	0.019541	0.226892	0.196639	0.191933	0.192155	0.192625	0.0215892	0.191768	0.190907	0.216903	0.192041	0.208754	0.193186	0.189864	0.192309	0.194956	0.217188	0.221558	0.222963	0.0214233	0.165265	0.197291	0.193224	0.221296	0.191462	0.195554	0	0.191681	0.198502	0.22565	0.225823	0.218133	0.192556	0.190664	0.208568	0.221527	0.217595
Nocardia exalbida NBRC 100660	0.282125	0.277641	0.286926	0.284297	0.417721	0.44116	0.41771	0.439519	0.438976	0.437276	0.042041	0.203547	0.192221	0.186066	0.117761	0.0660115	0.126195	0.125289	0.192847	0.0138778	0.0474044	0.170506	0.203876	0.146308	0.04789	0.0433906	0.125423	0.116371	0.168493	0.177182	0.179202	0.193591	0.200884	0.117762	0.20453	0.177461	0.200686	0.132652	0.191681	0	0.141967	0.179519	0.182399	0.172645	0.0077762	0.0431007	0.155968	0.177219	0.177246
Nocardia farcinica NCTC 11134	0.290834	0.288561	0.297861	0.292865	0.419227	0.4416	0.418242	0.434872	0.435251	0.432638	0.141302	0.2092	0.197355	0.189791	0.151622	0.141792	0.110722	0.146975	0.199145	0.143101	0.13953	0.175312	0.208135	0.148144	0.140531	0.139289	0.111029	0.150168	0.182398	0.181632	0.19084	0.199909	0.207951	0.152959	0.211796	0.181704	0.204609	0.151398	0.198502	0.141967	0	0.192368	0.185856	0.18428	0.143128	0.140821	0.153577	0.18696	0.179125
Nocardia flavorosea NBRC 108225	0.306731	0.306783	0.315483	0.314609	0.433906	0.454018	0.432898	0.450845	0.452145	0.448481	0.179051	0.243526	0.224408	0.223082	0.187473	0.177911	0.188053	0.191388	0.224456	0.180098	0.181081	0.213297	0.244226	0.19716	0.181545	0.178076	0.187131	0.183695	0.158829	0.215997	0.0207135	0.224969	0.236185	0.18707	0.24427	0.21641	0.236883	0.165862	0.22565	0.179519	0.192368	0	0.219024	0.0941634	0.180294	0.178821	0.205855	0.0991875	0.209589
Nocardia fluminea DSM 44489	0.307907	0.30324	0.311597	0.30553	0.434037	0.455083	0.432054	0.458002	0.45613	0.454198	0.181525	0.232115	0.224217	0.0377783	0.182864	0.183989	0.180106	0.177487	0.225081	0.18307	0.181525	0.0774475	0.232232	0.18604	0.182556	0.180165	0.179452	0.182228	0.220943	0.0867067	0.217921	0.226651	0.234266	0.182939	0.230822	0.0851771	0.226404	0.185444	0.225823	0.182399	0.185856	0.219024	0	0.217784	0.182499	0.181931	0.194954	0.220342	0.208724
Nocardia fusca NBRC 14340	0.303667	0.305114	0.310264	0.307763	0.42876	0.451143	0.429081	0.449158	0.448055	0.444848	0.172239	0.237155	0.217623	0.220778	0.182045	0.172765	0.181444	0.187024	0.218293	0.174492	0.174226	0.208459	0.238141	0.195558	0.174475	0.171998	0.180838	0.178834	0.155212	0.213918	0.0915977	0.218183	0.229331	0.182083	0.240111	0.21481	0.233996	0.162181	0.218133	0.172645	0.18428	0.0941634	0.217784	0	0.174205	0.172227	0.20141	0.0257464	0.201748
Nocardia gamkensis DSM 44956	0.28311	0.278717	0.287451	0.284503	0.416885	0.441401	0.417794	0.438097	0.438619	0.436409	0.0429105	0.203547	0.193579	0.186146	0.118807	0.0668581	0.127004	0.126687	0.194329	0.0140657	0.0481598	0.170879	0.204349	0.147089	0.0477055	0.0438537	0.12621	0.11673	0.169246	0.177605	0.179719	0.195215	0.200142	0.117879	0.204984	0.176877	0.20175	0.132734	0.192556	0.0077762	0.143128	0.180294	0.182499	0.174205	0	0.0429825	0.156361	0.178295	0.179171
Nocardia gipuzkoensis 234509	0.282668	0.277965	0.284323	0.285302	0.415743	0.441186	0.416137	0.437353	0.438389	0.43521	0.0115168	0.204026	0.191181	0.185674	0.114695	0.0642439	0.124496	0.123683	0.192188	0.0441441	0.0347987	0.169607	0.203423	0.145455	0.03289	0.0486686	0.123355	0.111891	0.166925	0.177996	0.177501	0.193169	0.201106	0.113795	0.20577	0.176495	0.199205	0.132382	0.190664	0.0431007	0.140821	0.178821	0.181931	0.172227	0.0429825	0	0.152108	0.177218	0.177234
Nocardia goodfellowii DSM 45516	0.296841	0.293326	0.300746	0.299149	0.426952	0.450537	0.427733	0.450389	0.448784	0.445325	0.151597	0.211486	0.209167	0.198584	0.151065	0.153466	0.136926	0.146428	0.209291	0.15654	0.153159	0.18357	0.21466	0.143809	0.153071	0.155592	0.136785	0.148525	0.198416	0.19287	0.20606	0.211567	0.214583	0.148416	0.215311	0.190929	0.210048	0.162642	0.208568	0.155968	0.153577	0.205855	0.194954	0.20141	0.156361	0.152108	0	0.204417	0.194855
Nocardia grenadensis NBRC 108939	0.307637	0.306306	0.313513	0.311101	0.43249	0.452482	0.433051	0.451089	0.450324	0.447819	0.177111	0.241108	0.221232	0.223397	0.186403	0.177139	0.185034	0.190182	0.221222	0.178862	0.178541	0.209419	0.241163	0.19808	0.178522	0.17576	0.184291	0.181798	0.157388	0.216561	0.0962221	0.221952	0.231746	0.185631	0.24227	0.216389	0.23653	0.164911	0.221527	0.177219	0.18696	0.0991875	0.220342	0.0257464	0.178295	0.177218	0.204417	0	0.204377
Nocardia harenae NBRC 108248	0.300613	0.298063	0.309254	0.302473	0.432596	0.453173	0.433094	0.449228	0.448513	0.445572	0.17725	0.236833	0.218058	0.212958	0.181483	0.177438	0.177185	0.180605	0.217984	0.178115	0.178798	0.202608	0.235208	0.189247	0.179874	0.17585	0.176735	0.179442	0.206503	0.206445	0.206084	0.218254	0.228587	0.181867	0.238865	0.206441	0.233259	0.1806	0.217595	0.177246	0.179125	0.209589	0.208724	0.201748	0.179171	0.177234	0.194855	0.204377	0
Nocardia higoensis NBRC 100133	0.30045	0.296504	0.308307	0.302427	0.424629	0.449097	0.425244	0.44421	0.443705	0.442412	0.164173	0.224878	0.215461	0.202105	0.171447	0.165616	0.135316	0.168684	0.216515	0.164754	0.163865	0.187204	0.227715	0.165862	0.16485	0.162188	0.134385	0.171404	0.197676	0.193825	0.202908	0.217133	0.223777	0.17404	0.229355	0.193808	0.222029	0.169802	0.215179	0.163157	0.103974	0.204337	0.197361	0.197961	0.163563	0.16375	0.173089	0.201986	0.197168
Nocardia huaxiensis WCH-YHL-001	0.309297	0.30711	0.313345	0.309789	0.434475	0.456983	0.434771	0.463363	0.461562	0.45739	0.203615	0.0598133	0.194416	0.231669	0.210179	0.204495	0.19971	0.2017	0.194893	0.203864	0.20472	0.220984	0.126974	0.214209	0.205474	0.204672	0.199247	0.204619	0.236974	0.225219	0.242629	0.196553	0.20414	0.208138	0.122987	0.224746	0.117337	0.209062	0.195154	0.204584	0.209376	0.242544	0.228302	0.236162	0.205712	0.204136	0.210909	0.239668	0.235056
Nocardia ignorata DSM 44496	0.305933	0.301721	0.311783	0.308695	0.428661	0.450574	0.428235	0.452542	0.452084	0.449808	0.177192	0.225529	0.219588	0.0907045	0.183455	0.178021	0.173415	0.176435	0.219956	0.178135	0.177566	0.0814334	0.229695	0.183633	0.178677	0.174297	0.173907	0.181091	0.215178	0.0288942	0.216315	0.221563	0.22936	0.182576	0.22744	0.0087433	0.224122	0.179073	0.221257	0.177456	0.181428	0.218374	0.0850268	0.216183	0.177819	0.177257	0.191369	0.218397	0.206737
Nocardia inohanensis NBRC 100128	0.315087	0.311852	0.318132	0.316798	0.437715	0.459354	0.436805	0.462962	0.460986	0.458118	0.208773	0.120626	0.194129	0.231979	0.212862	0.209379	0.204235	0.204873	0.19442	0.207921	0.20933	0.22309	0.11725	0.216434	0.211028	0.209477	0.205053	0.208507	0.240936	0.228529	0.241948	0.196124	0.205848	0.210544	0.111168	0.229956	0.117448	0.212681	0.194765	0.208252	0.211536	0.242354	0.23141	0.237977	0.209435	0.2086	0.217241	0.240154	0.237726
Nocardia iowensis NRRL 5646	0.286436	0.280222	0.285415	0.287593	0.421341	0.44472	0.422537	0.445336	0.44345	0.441001	0.108358	0.207841	0.195049	0.186718	0.0713471	0.110311	0.126306	0.120084	0.196328	0.111723	0.110355	0.175214	0.208872	0.14089	0.111172	0.109621	0.125871	0.0709287	0.176503	0.180899	0.181202	0.196624	0.204781	0.0602433	0.208822	0.179756	0.19962	0.139593	0.19501	0.110833	0.146416	0.182839	0.181892	0.17803	0.111374	0.107844	0.14608	0.183003	0.17961
Nocardia jejuensis NBRC 103114	0.31298	0.306034	0.317257	0.312357	0.436659	0.457058	0.438053	0.462472	0.459833	0.457676	0.206869	0.126535	0.194685	0.230624	0.21089	0.210727	0.206759	0.20669	0.195236	0.207971	0.208665	0.22581	0.127498	0.214769	0.209689	0.208059	0.205289	0.206008	0.241003	0.230746	0.244262	0.196968	0.205085	0.209807	0.122457	0.230383	0.120776	0.211822	0.196379	0.20857	0.215029	0.244481	0.230664	0.241295	0.209732	0.20787	0.21212	0.244831	0.236568
Nocardia jiangxiensis NBRC 101359	0.305372	0.303185	0.311892	0.308364	0.440818	0.466502	0.441441	0.463358	0.462664	0.458013	0.199673	0.204135	0.163411	0.23578	0.20294	0.199517	0.201896	0.202371	0.163445	0.19894	0.199495	0.221891	0.199166	0.213119	0.201127	0.198181	0.201723	0.199588	0.227276	0.228682	0.234165	0.164315	0.0105049	0.204666	0.19746	0.228299	0.200847	0.203995	0.163577	0.199643	0.206898	0.235636	0.233127	0.228217	0.199845	0.20087	0.214377	0.230161	0.22791
Nocardia jinanensis CGMCC 4.3508	0.307292	0.306594	0.313285	0.31122	0.434094	0.452377	0.433009	0.451172	0.450451	0.448489	0.175661	0.241489	0.220352	0.220542	0.185221	0.177592	0.186162	0.189192	0.220453	0.177772	0.178182	0.210666	0.241643	0.194933	0.178746	0.175116	0.185034	0.182449	0.160306	0.216605	0.0952721	0.22093	0.231549	0.183865	0.242173	0.216473	0.23655	0.167827	0.221391	0.1757	0.188449	0.0981257	0.219295	0.0503659	0.177286	0.175953	0.20125	0.0553264	0.204934
Nocardia kruczakiae NBRC 101016	0.301728	0.299538	0.30805	0.30287	0.429177	0.449368	0.429888	0.450071	0.450485	0.447649	0.192225	0.197805	0.020147	0.225542	0.196936	0.19274	0.192117	0.193646	0.0094262	0.193798	0.192323	0.215663	0.191552	0.207549	0.194955	0.190962	0.191863	0.195093	0.2183	0.221026	0.221305	0.0116158	0.164899	0.198316	0.192641	0.220833	0.190692	0.195401	0.0218392	0.193183	0.199085	0.224132	0.225884	0.217312	0.194814	0.192316	0.209801	0.220751	0.217568
Nocardia lijiangensis NBRC 108240	0.286125	0.28534	0.291912	0.289832	0.420741	0.442307	0.420065	0.442469	0.441833	0.438066	0.125965	0.199698	0.193096	0.182864	0.129902	0.124574	0.0397133	0.122471	0.193389	0.129622	0.125816	0.167444	0.201012	0.133263	0.127145	0.127371	0.0383019	0.129637	0.179397	0.175834	0.185215	0.19457	0.204479	0.13395	0.200687	0.175251	0.195146	0.142945	0.193638	0.127617	0.111826	0.187885	0.179265	0.182167	0.128596	0.125704	0.13784	0.18599	0.179318
Nocardia macrotermitis RB20	0.306082	0.303734	0.313231	0.30874	0.443123	0.465354	0.444117	0.463473	0.465228	0.460232	0.203459	0.205736	0.165273	0.236537	0.205334	0.20236	0.204391	0.203209	0.164518	0.201171	0.202459	0.225344	0.203333	0.215729	0.202465	0.201588	0.204321	0.202036	0.230909	0.230817	0.236579	0.166126	0.0536735	0.206743	0.200607	0.2293	0.202044	0.207606	0.165174	0.202006	0.209826	0.236854	0.234139	0.230628	0.201097	0.202396	0.21651	0.233153	0.229671
Nocardia mangyaensis Y48	0.305387	0.303205	0.313367	0.307731	0.430446	0.453744	0.430534	0.452779	0.451502	0.451119	0.177894	0.228178	0.222141	0.0854667	0.181967	0.179103	0.176349	0.1769	0.22273	0.178536	0.17893	0.078027	0.230579	0.185061	0.178232	0.176885	0.175847	0.181416	0.215708	0.089077	0.218249	0.223741	0.228861	0.182292	0.230162	0.086702	0.222848	0.181413	0.222727	0.177605	0.184218	0.218808	0.081458	0.215299	0.178421	0.177177	0.192107	0.217373	0.206806
Nocardia mexicana DSM 44952	0.298845	0.29402	0.30218	0.300586	0.430392	0.455104	0.430172	0.455216	0.457692	0.453517	0.18276	0.190459	0.138986	0.226525	0.186219	0.182558	0.187199	0.18678	0.138353	0.18535	0.184192	0.215613	0.186486	0.200124	0.185294	0.183266	0.18643	0.184568	0.211301	0.221497	0.219143	0.139185	0.153166	0.18887	0.185972	0.221173	0.180897	0.187424	0.139698	0.184609	0.195623	0.22096	0.224293	0.21571	0.185694	0.182643	0.199482	0.219128	0.21821
Nocardia mikamii NBRC 108933	0.301077	0.300434	0.309055	0.304708	0.429866	0.451533	0.430447	0.4512	0.451298	0.448524	0.192563	0.198312	0.0202697	0.226544	0.197574	0.193822	0.191932	0.195267	0.012523	0.193449	0.19253	0.216524	0.192412	0.209177	0.194891	0.191449	0.192225	0.196009	0.218444	0.221504	0.221719	0.012556	0.165778	0.199029	0.193451	0.22097	0.191168	0.195469	0.0207663	0.193356	0.199204	0.224493	0.226068	0.217889	0.19508	0.192597	0.209547	0.221447	0.218106
Nocardia miyunensis NBRC 108239	0.305434	0.304178	0.311139	0.311736	0.441354	0.466447	0.442378	0.465423	0.463659	0.459999	0.199782	0.203585	0.161979	0.235501	0.202314	0.199052	0.201703	0.201161	0.16211	0.198873	0.199655	0.223254	0.199036	0.213075	0.200104	0.198361	0.202152	0.198478	0.226128	0.22947	0.233003	0.163318	0.0429692	0.201497	0.197497	0.229216	0.200052	0.204843	0.162768	0.199007	0.205448	0.234212	0.233978	0.225959	0.199197	0.200275	0.213482	0.228834	0.227826
Nocardia neocaledoniensis DSM 44717	0.301872	0.298133	0.30814	0.302312	0.426489	0.447776	0.426615	0.445373	0.444987	0.443564	0.172692	0.221688	0.217468	0.0865173	0.177131	0.173137	0.168459	0.169631	0.218246	0.174398	0.171511	0.0578831	0.223537	0.179292	0.173173	0.171311	0.167817	0.173945	0.208669	0.0819214	0.211148	0.219971	0.223458	0.174992	0.222938	0.0819328	0.217756	0.176439	0.218173	0.173238	0.175505	0.21199	0.0817366	0.210696	0.173993	0.172021	0.184349	0.212833	0.20409
Nocardia niigatensis NBRC 100131	0.31037	0.309512	0.315013	0.313212	0.431676	0.458396	0.432771	0.460574	0.458252	0.453715	0.203709	0.12687	0.189123	0.231785	0.211124	0.204284	0.201685	0.202077	0.189593	0.203461	0.20389	0.223967	0.0533518	0.21538	0.205566	0.203236	0.20167	0.206309	0.238546	0.228244	0.243958	0.191248	0.19867	0.209357	0.0653114	0.228525	0.122463	0.207906	0.190374	0.203285	0.210511	0.244064	0.230108	0.237303	0.204404	0.203954	0.216326	0.239769	0.235661
Nocardia ninae NBRC 108245	0.287951	0.279238	0.2877	0.286107	0.422859	0.446674	0.424443	0.446344	0.444039	0.442633	0.114779	0.210008	0.198131	0.189408	0.0722344	0.117626	0.12955	0.126559	0.198563	0.119001	0.116153	0.176549	0.21196	0.143567	0.117463	0.115445	0.129241	0.0750034	0.182955	0.182775	0.181962	0.199063	0.206105	0.0538757	0.209165	0.182526	0.202986	0.144256	0.197905	0.117902	0.149624	0.184986	0.183406	0.178642	0.11832	0.114961	0.149161	0.183349	0.181901
Nocardia niwae NBRC 108934	0.281146	0.277892	0.286621	0.281954	0.416454	0.44239	0.417177	0.438856	0.438379	0.436097	0.0452306	0.201491	0.189608	0.185203	0.115399	0.0657707	0.125594	0.124066	0.190183	0.0399548	0.0493098	0.170353	0.20226	0.146444	0.051492	0.0392833	0.124462	0.112699	0.167123	0.177626	0.177649	0.19087	0.199974	0.114718	0.203465	0.176296	0.198319	0.132692	0.189052	0.039647	0.141805	0.17813	0.181729	0.172371	0.0399654	0.0463412	0.155758	0.176905	0.177101
Nocardia nova NBRC 15556	0.301444	0.299258	0.307606	0.305633	0.42849	0.449421	0.429295	0.449862	0.449201	0.447463	0.192099	0.197651	0.0199409	0.226991	0.197014	0.192667	0.192288	0.192665	0.0218904	0.192589	0.191687	0.217721	0.191854	0.209071	0.193852	0.190586	0.192033	0.195231	0.218363	0.221975	0.222693	0.021732	0.165235	0.197742	0.193319	0.222107	0.191251	0.196043	0.0077924	0.192469	0.198932	0.225531	0.226625	0.218578	0.193234	0.19184	0.209223	0.221461	0.217172
Nocardia otitidiscaviarum NCTC 1934	0.302478	0.29688	0.305049	0.299518	0.424099	0.44748	0.424906	0.44982	0.448849	0.444928	0.190586	0.13762	0.177429	0.221323	0.195734	0.191947	0.186789	0.192162	0.178118	0.191416	0.19107	0.210922	0.146603	0.205575	0.193142	0.189799	0.187766	0.19116	0.219214	0.214364	0.223496	0.180529	0.19336	0.196504	0.145411	0.215405	0.136191	0.190497	0.178098	0.191259	0.197229	0.223317	0.2209	0.218965	0.193192	0.191645	0.200862	0.222055	0.219116
Nocardia panacis YIM PH 21724	0.30386	0.302703	0.307294	0.310946	0.433879	0.457236	0.433675	0.451949	0.449674	0.448874	0.164178	0.23207	0.21648	0.208681	0.163586	0.164309	0.166737	0.166233	0.21646	0.164741	0.163403	0.196521	0.22545	0.181956	0.165403	0.163605	0.16713	0.165312	0.201549	0.206038	0.211198	0.217916	0.225435	0.169309	0.227058	0.20498	0.227758	0.174928	0.215508	0.16379	0.175341	0.212905	0.204542	0.207206	0.164795	0.162882	0.1863	0.210736	0.207473
Nocardia paucivorans NBRC 100373	0.301415	0.299918	0.305466	0.306199	0.424467	0.449311	0.424716	0.446323	0.445415	0.443309	0.168457	0.234528	0.218158	0.222974	0.180419	0.168213	0.178519	0.180925	0.22003	0.170199	0.169965	0.210776	0.232479	0.195795	0.170942	0.166516	0.177146	0.179778	0.0603909	0.212021	0.157722	0.219969	0.22604	0.185295	0.23443	0.213542	0.230238	0.160933	0.217184	0.169573	0.1821	0.159953	0.220971	0.157024	0.170542	0.169133	0.198715	0.158541	0.203413
Nocardia pneumoniae NBRC 100136	0.281576	0.279145	0.284554	0.284093	0.418656	0.442568	0.420373	0.438708	0.438281	0.436444	0.0624353	0.202194	0.18879	0.187141	0.114501	0.0295404	0.123558	0.120527	0.191168	0.0649807	0.0652358	0.171186	0.200641	0.145075	0.0667614	0.0648745	0.122859	0.112353	0.164777	0.177175	0.176907	0.19143	0.198759	0.115798	0.202937	0.175826	0.196939	0.129944	0.189719	0.063933	0.139993	0.176978	0.183168	0.171837	0.0645911	0.0635538	0.150505	0.176337	0.177537
Nocardia pseudobrasiliensis DSM 44290	0.299312	0.297018	0.304236	0.301881	0.43237	0.455742	0.43341	0.45677	0.456516	0.454494	0.194181	0.189644	0.149056	0.22947	0.192945	0.192965	0.19071	0.19695	0.148285	0.192961	0.193897	0.219909	0.186024	0.208799	0.196239	0.191622	0.190468	0.193895	0.218762	0.225491	0.225278	0.148797	0.163971	0.195539	0.185469	0.225281	0.183511	0.194641	0.149253	0.192233	0.198647	0.226736	0.229694	0.223943	0.194047	0.193638	0.203913	0.22683	0.219758
Nocardia puris DSM 44599	0.289435	0.288783	0.295577	0.293	0.422553	0.444095	0.421442	0.44269	0.442933	0.440218	0.138566	0.20668	0.199867	0.185448	0.144592	0.139863	0.103884	0.143158	0.200326	0.141658	0.138205	0.169854	0.21084	0.14675	0.139287	0.140635	0.103193	0.14726	0.184493	0.176266	0.191317	0.200849	0.212136	0.149535	0.211501	0.177424	0.204274	0.150894	0.199608	0.140914	0.123217	0.192522	0.18218	0.186001	0.141827	0.137481	0.155079	0.189331	0.183024
Nocardia rhamnosiphila NBRC 108938	0.30507	0.30602	0.311483	0.309648	0.430366	0.452393	0.430909	0.450814	0.449722	0.446969	0.172092	0.238015	0.217836	0.221309	0.182542	0.17298	0.18252	0.186958	0.218657	0.174155	0.174007	0.208024	0.238489	0.195122	0.174115	0.171419	0.181671	0.179205	0.154874	0.215029	0.0928744	0.21875	0.228387	0.182974	0.241264	0.215261	0.234638	0.163258	0.218533	0.172181	0.184597	0.0958514	0.21808	0.0170598	0.173521	0.172279	0.201724	0.0270057	0.202161
Nocardia rhizosphaerihabitans CGMCC 4.7329	0.300788	0.299899	0.310389	0.303779	0.425961	0.447566	0.426329	0.448289	0.446917	0.446018	0.169041	0.222382	0.214996	0.0785078	0.176338	0.170618	0.166957	0.16816	0.215665	0.170878	0.170142	0.0480362	0.224579	0.178036	0.17055	0.167956	0.165584	0.173373	0.209083	0.0800603	0.212552	0.217168	0.221645	0.175376	0.221646	0.0793331	0.21728	0.173945	0.216765	0.170613	0.176325	0.213824	0.0726976	0.209459	0.171024	0.169419	0.181823	0.211657	0.203544
Nocardia salmonicida NBRC 13393	0.310165	0.306381	0.313448	0.307968	0.435791	0.455305	0.434341	0.456441	0.455404	0.453932	0.183564	0.232822	0.225061	0.0398584	0.185363	0.186225	0.180982	0.178973	0.225627	0.184572	0.184794	0.0776903	0.232923	0.187367	0.185426	0.182672	0.180134	0.184305	0.221949	0.0870792	0.220952	0.226874	0.234245	0.18478	0.233737	0.0852404	0.228088	0.187468	0.227108	0.184036	0.187878	0.222123	0.0315425	0.218918	0.184408	0.184204	0.196336	0.220841	0.211632
Nocardia seriolae NBRC 15557	0.312423	0.309758	0.313804	0.314027	0.433768	0.45935	0.433819	0.460876	0.460592	0.455838	0.2077	0.127135	0.194427	0.231505	0.214223	0.207636	0.204234	0.203052	0.194516	0.205806	0.207501	0.223391	0.0676816	0.217397	0.209413	0.208688	0.203987	0.208426	0.240083	0.229221	0.243741	0.19613	0.200619	0.212258	0.0558165	0.229531	0.121152	0.212108	0.194898	0.20631	0.21228	0.243063	0.231176	0.23895	0.207048	0.208089	0.215629	0.242061	0.238053
Nocardia shimofusensis NBRC 100134	0.303867	0.301148	0.310975	0.30438	0.42757	0.451118	0.428396	0.447788	0.446224	0.444568	0.166308	0.224674	0.218506	0.202567	0.172261	0.169669	0.136645	0.172329	0.219735	0.167953	0.167174	0.189117	0.228984	0.169242	0.167436	0.164769	0.135303	0.174572	0.198627	0.196399	0.205615	0.220462	0.227066	0.175196	0.230647	0.195179	0.224178	0.171677	0.218428	0.166122	0.105808	0.206697	0.199811	0.200579	0.166764	0.166254	0.174285	0.204367	0.200225
Nocardia sienata NBRC 100364	0.30546	0.304075	0.309522	0.308299	0.429563	0.449387	0.429933	0.448929	0.447342	0.445326	0.170723	0.235738	0.217859	0.218356	0.182005	0.172477	0.180771	0.186162	0.218385	0.1735	0.173108	0.206164	0.238607	0.193554	0.173627	0.171063	0.179528	0.178023	0.153302	0.21213	0.0922296	0.218762	0.228405	0.181442	0.23985	0.213062	0.231834	0.161662	0.218631	0.172109	0.183046	0.0948819	0.216375	0.0232606	0.173515	0.17094	0.20117	0.0301488	0.201244
Nocardia takedensis NBRC 100417	0.312366	0.311225	0.31773	0.317863	0.44297	0.46288	0.442964	0.463069	0.459901	0.45802	0.167094	0.233212	0.225045	0.208134	0.168098	0.169289	0.15415	0.16409	0.224967	0.169652	0.170053	0.199027	0.237625	0.13603	0.17009	0.165871	0.155546	0.165666	0.21108	0.203376	0.211042	0.226013	0.233931	0.16887	0.239781	0.204992	0.23133	0.176961	0.225394	0.168717	0.161643	0.212697	0.20789	0.207968	0.168901	0.16787	0.170165	0.209288	0.200311
Nocardia tenerifensis DSM 44704	0.286616	0.279992	0.288969	0.288876	0.424949	0.446518	0.424917	0.448404	0.446873	0.444796	0.11374	0.211339	0.196872	0.187075	0.081458	0.11684	0.131389	0.12476	0.197408	0.119228	0.117146	0.174687	0.210955	0.147231	0.118152	0.114844	0.131525	0.0773532	0.178865	0.181955	0.183603	0.198143	0.203758	0.056333	0.211367	0.18048	0.202926	0.144766	0.197206	0.117969	0.150631	0.185676	0.182014	0.182961	0.118574	0.114176	0.151709	0.186674	0.181167
Nocardia tengchongensis CFH S0057	0.325237	0.322263	0.329373	0.326572	0.451566	0.47676	0.452434	0.476439	0.475977	0.4708	0.221282	0.142152	0.208497	0.245733	0.229551	0.222965	0.219032	0.217529	0.208442	0.220187	0.221875	0.237739	0.0890561	0.230357	0.223467	0.220918	0.218118	0.223241	0.256709	0.243631	0.261121	0.210496	0.216885	0.224715	0.0876207	0.244348	0.137376	0.226394	0.209433	0.220843	0.227182	0.26086	0.244097	0.255445	0.221477	0.22089	0.230802	0.258136	0.250716
Nocardia terpenica IFM 0706	0.302042	0.296944	0.301872	0.299816	0.431478	0.456551	0.432936	0.453026	0.4524	0.450264	0.191086	0.192511	0.151799	0.228808	0.194435	0.189606	0.190804	0.192678	0.153168	0.191019	0.1907	0.2173	0.18475	0.20519	0.191522	0.188024	0.191335	0.194286	0.21867	0.223814	0.225504	0.152846	0.163541	0.19719	0.185011	0.222681	0.185015	0.197391	0.151881	0.191072	0.197121	0.22585	0.228371	0.220415	0.190842	0.189791	0.204104	0.223731	0.221228
Nocardia testacea NBRC 100365	0.305154	0.304407	0.310121	0.309824	0.429236	0.452362	0.429129	0.448345	0.447522	0.444825	0.172335	0.237196	0.217805	0.220705	0.183848	0.172093	0.18279	0.186609	0.218436	0.174321	0.174288	0.206724	0.238468	0.194851	0.175256	0.171608	0.181924	0.179378	0.154789	0.213474	0.0918316	0.219314	0.22846	0.183302	0.23957	0.214043	0.233064	0.16282	0.217785	0.17316	0.185299	0.0943795	0.217888	0.025485	0.174665	0.172814	0.202503	0.031052	0.202558
Nocardia thailandica NBRC 100428	0.297657	0.300334	0.308253	0.301672	0.429506	0.449588	0.427969	0.445918	0.4455	0.444724	0.176801	0.225705	0.21828	0.142577	0.182525	0.177978	0.170216	0.179237	0.219331	0.178034	0.175561	0.127024	0.224118	0.185485	0.177467	0.174468	0.170467	0.181202	0.215137	0.135078	0.21436	0.219551	0.224804	0.183733	0.224561	0.135488	0.22001	0.180394	0.218039	0.177328	0.177574	0.21491	0.139649	0.210809	0.177442	0.177281	0.187719	0.21299	0.200638
Nocardia transvalensis NBRC 15921	0.299518	0.296822	0.304405	0.303151	0.4304	0.454593	0.430944	0.454853	0.453552	0.451796	0.186307	0.191822	0.142627	0.227539	0.190043	0.187685	0.189262	0.189858	0.142645	0.187321	0.186657	0.216336	0.190023	0.204101	0.188307	0.186951	0.189027	0.190344	0.213467	0.221391	0.21998	0.143095	0.156659	0.190584	0.190216	0.220531	0.186773	0.193124	0.143178	0.187189	0.196065	0.222228	0.225315	0.216111	0.188674	0.186638	0.202772	0.217595	0.220369
Nocardia uniformis NBRC 13702	0.309281	0.307	0.314154	0.306706	0.43208	0.452432	0.43256	0.453853	0.452361	0.447809	0.2013	0.14703	0.192849	0.228723	0.204548	0.203995	0.200292	0.20296	0.192904	0.201261	0.201796	0.219737	0.156462	0.213248	0.203667	0.200212	0.200134	0.200333	0.235182	0.224159	0.2359	0.193902	0.2011	0.204188	0.152447	0.226144	0.144458	0.202471	0.193027	0.20054	0.210525	0.236291	0.225249	0.231634	0.202455	0.201605	0.207121	0.234738	0.231444
Nocardia vermiculata NBRC 100427	0.312916	0.310834	0.319194	0.315563	0.439787	0.457558	0.439101	0.459416	0.460307	0.457931	0.208329	0.213317	0.0946993	0.240591	0.211998	0.20978	0.210418	0.210465	0.0963682	0.208618	0.207886	0.230024	0.210752	0.221203	0.209979	0.208666	0.209387	0.211229	0.232798	0.236787	0.234481	0.0959425	0.183554	0.213797	0.210403	0.237613	0.210578	0.21298	0.096176	0.20839	0.213934	0.236568	0.239428	0.232119	0.210175	0.208487	0.224967	0.234282	0.230963
Nocardia veterana DSM 44445	0.299079	0.29794	0.306832	0.301085	0.430253	0.450389	0.431318	0.448487	0.448452	0.446428	0.190857	0.195863	0.0523877	0.226701	0.195965	0.190408	0.191315	0.191443	0.0554753	0.192062	0.18972	0.214256	0.189417	0.20772	0.190869	0.188843	0.191556	0.192908	0.217829	0.219018	0.223518	0.0553172	0.16421	0.197144	0.191131	0.219058	0.19122	0.193175	0.0550409	0.192618	0.193055	0.224539	0.225504	0.218915	0.192969	0.189886	0.207038	0.22114	0.218553
Nocardia vinacea NBRC 16497	0.28856	0.281822	0.290059	0.288141	0.423606	0.443669	0.423003	0.447367	0.444652	0.442297	0.122971	0.204481	0.193763	0.182096	0.122682	0.122252	0.119479	0.0250593	0.194181	0.12688	0.125295	0.169463	0.200145	0.137028	0.126651	0.123444	0.118422	0.122291	0.183222	0.17821	0.19049	0.195393	0.204466	0.123472	0.201749	0.178056	0.198645	0.14078	0.193189	0.125599	0.147904	0.19167	0.178531	0.187966	0.126874	0.123868	0.144707	0.190588	0.18197
Nocardia vulneris NBRC 108936	0.288937	0.28228	0.289981	0.28898	0.424399	0.443609	0.424207	0.447941	0.445751	0.443728	0.111459	0.207838	0.19421	0.186698	0.0754373	0.113794	0.127172	0.123691	0.19437	0.117354	0.114495	0.174304	0.205386	0.144289	0.116492	0.113737	0.127109	0.0067911	0.181127	0.183226	0.181823	0.194664	0.200445	0.0707213	0.206455	0.181671	0.199617	0.141191	0.193785	0.116555	0.148852	0.183369	0.182531	0.178549	0.116772	0.111715	0.148869	0.181451	0.179627
Nocardia xishanensis NBRC 101358	0.284998	0.284551	0.291262	0.288598	0.420043	0.442155	0.420024	0.441659	0.440373	0.436817	0.126789	0.201836	0.19264	0.183752	0.130107	0.1241	0.0424709	0.123062	0.193357	0.129719	0.126741	0.167201	0.201474	0.134075	0.128595	0.128037	0.0404654	0.130839	0.180141	0.175881	0.185207	0.193961	0.204633	0.134415	0.201895	0.175778	0.197091	0.142508	0.193109	0.128741	0.113292	0.187814	0.18056	0.181459	0.129137	0.126768	0.137528	0.184939	0.178134
Nocardia yamanashiensis NBRC 100130	0.312284	0.310146	0.315739	0.315113	0.431938	0.455769	0.431848	0.459459	0.459105	0.454021	0.205714	0.118996	0.192417	0.231605	0.210403	0.206628	0.201445	0.204785	0.191764	0.205292	0.206997	0.223025	0.114103	0.213968	0.208919	0.205779	0.201722	0.20763	0.238227	0.226766	0.238958	0.193573	0.203661	0.208659	0.108666	0.227817	0.116708	0.209825	0.192849	0.205369	0.210337	0.239447	0.230546	0.235441	0.206471	0.205979	0.214484	0.238018	0.236944
Nocardia yunnanensis CFH S0054	0.315902	0.313376	0.317888	0.315992	0.437607	0.46081	0.43762	0.463933	0.462632	0.458053	0.210386	0.131499	0.197685	0.236335	0.215706	0.211512	0.207346	0.205185	0.197701	0.208918	0.210571	0.22716	0.0780721	0.219694	0.212967	0.209706	0.207611	0.210246	0.244358	0.231578	0.248402	0.199956	0.202524	0.213799	0.0667934	0.233699	0.126434	0.213811	0.198104	0.20979	0.215975	0.248354	0.234726	0.243407	0.210656	0.210729	0.218731	0.246257	0.238017
Rhodococcoides fascians NBRC 12155	0.332842	0.306682	0.321171	0.314336	0.406897	0.429673	0.408697	0.430529	0.431857	0.428544	0.337522	0.356875	0.350094	0.352882	0.338081	0.339032	0.333861	0.339221	0.350737	0.335994	0.334493	0.346459	0.358991	0.34471	0.336068	0.333164	0.332995	0.339842	0.350929	0.350915	0.353637	0.351963	0.354778	0.341745	0.357217	0.350107	0.352878	0.336315	0.349116	0.334086	0.335581	0.354813	0.349688	0.351653	0.335887	0.336661	0.34744	0.35242	0.344599
Rhodococcoides corynebacterioides NBRC 14404	0.34714	0.336446	0.349324	0.340029	0.427593	0.439765	0.427544	0.440254	0.440411	0.435654	0.348467	0.365939	0.35723	0.363131	0.349803	0.34923	0.351387	0.351261	0.359892	0.345735	0.345344	0.356143	0.365461	0.357341	0.346026	0.345684	0.351397	0.348448	0.357099	0.358432	0.360165	0.359614	0.366306	0.350329	0.365608	0.358873	0.36426	0.350753	0.357868	0.344956	0.346139	0.360107	0.360741	0.360516	0.344766	0.346767	0.361333	0.361133	0.351124
Rhodococcoides kroppenstedtii DSM 44908	0.348321	0.339608	0.350378	0.340882	0.428848	0.443814	0.428658	0.441605	0.441843	0.436636	0.350938	0.365809	0.359254	0.365175	0.353379	0.351558	0.353318	0.351711	0.361181	0.347484	0.347195	0.357233	0.36447	0.358825	0.347925	0.346421	0.352192	0.351554	0.358291	0.359106	0.361036	0.36069	0.368417	0.35333	0.364344	0.359266	0.363834	0.351263	0.35893	0.346369	0.34797	0.361389	0.362554	0.360235	0.346739	0.348166	0.36347	0.360988	0.352165
Rhodococcoides kyotonense JCM 23211	0.322114	0.297098	0.314386	0.305174	0.404027	0.424413	0.404144	0.427438	0.428025	0.425471	0.327	0.347226	0.340935	0.346121	0.328317	0.327184	0.327481	0.329221	0.341054	0.325856	0.325163	0.34299	0.346225	0.339152	0.326733	0.322749	0.326312	0.329975	0.344326	0.343952	0.346191	0.342376	0.34294	0.331846	0.344397	0.342189	0.342112	0.329309	0.341021	0.324298	0.328513	0.347655	0.342473	0.343863	0.325507	0.326083	0.338389	0.347137	0.337117
Rhodococcoides trifolii CCM 7905	0.331293	0.309216	0.326347	0.315388	0.417572	0.436643	0.416311	0.437249	0.43711	0.433768	0.335255	0.355071	0.342776	0.347209	0.33484	0.335576	0.333896	0.335118	0.343503	0.333866	0.332514	0.343289	0.352606	0.33948	0.332483	0.330586	0.333747	0.334457	0.347406	0.345809	0.350251	0.344177	0.349483	0.334303	0.35382	0.346106	0.350424	0.334483	0.34311	0.332709	0.336458	0.350709	0.344398	0.34687	0.33454	0.334087	0.345359	0.348121	0.3413
Rhodococcoides yunnanense NBRC 103083	0.32166	0.296808	0.310486	0.302753	0.40592	0.429393	0.405637	0.428304	0.428699	0.425924	0.324448	0.348113	0.340736	0.343089	0.328686	0.325997	0.327782	0.330477	0.341493	0.324462	0.321314	0.340951	0.349247	0.339153	0.323247	0.3215	0.326342	0.329707	0.343689	0.341801	0.34761	0.342402	0.344069	0.331088	0.34576	0.340731	0.345493	0.32761	0.34099	0.322471	0.32904	0.34903	0.341045	0.343396	0.323075	0.322612	0.340488	0.346652	0.339086
Rhodococcus aetherivorans DSM 44752	0.309651	0.300862	0.315948	0.308195	0.399489	0.426397	0.399046	0.416763	0.418442	0.414028	0.312392	0.34024	0.328714	0.340521	0.317576	0.311832	0.310671	0.313784	0.327265	0.3121	0.310239	0.332458	0.33714	0.324929	0.310796	0.309161	0.309691	0.316396	0.325159	0.333401	0.330478	0.328813	0.33635	0.318241	0.339213	0.334316	0.332045	0.312806	0.328681	0.31152	0.307311	0.331984	0.338302	0.331363	0.312749	0.310349	0.327233	0.333458	0.324372
Rhodococcus agglutinans CCTCC AB2014297	0.295922	0.280967	0.298929	0.297494	0.388417	0.413797	0.388835	0.414995	0.414425	0.411015	0.304442	0.327796	0.322307	0.328999	0.311223	0.304014	0.304109	0.305975	0.323776	0.303554	0.303373	0.320632	0.326326	0.315395	0.305289	0.300807	0.303147	0.309149	0.325862	0.325737	0.326656	0.324038	0.331746	0.312045	0.325749	0.323164	0.323366	0.308993	0.323604	0.3032	0.305215	0.328291	0.329251	0.326293	0.305169	0.304026	0.319075	0.326602	0.319393
Rhodococcus artemisiae YIM65754	0.32955	0.321921	0.334593	0.330787	0.415723	0.436579	0.414551	0.434419	0.435828	0.430284	0.335366	0.356934	0.348439	0.355082	0.338417	0.335065	0.331948	0.335754	0.348238	0.334124	0.333118	0.348511	0.35789	0.345616	0.334441	0.331935	0.330809	0.339016	0.346183	0.351436	0.346182	0.349668	0.355323	0.338546	0.356106	0.34981	0.354204	0.336725	0.349516	0.333999	0.332388	0.34796	0.354118	0.345315	0.335335	0.334886	0.342772	0.347638	0.341392
Rhodococcus chondri CC-R104	0.341041	0.332772	0.345829	0.340646	0.425185	0.449301	0.424232	0.446272	0.446619	0.441776	0.349466	0.374295	0.361997	0.368093	0.353925	0.348583	0.344835	0.351562	0.361711	0.348974	0.346168	0.362284	0.371286	0.359676	0.348297	0.347197	0.345035	0.354308	0.361597	0.363815	0.360915	0.362723	0.369422	0.352276	0.373194	0.363207	0.369317	0.350962	0.363127	0.348637	0.343984	0.362479	0.367964	0.360149	0.349654	0.348415	0.35908	0.361774	0.357702
Rhodococcus coprophilus NBRC 100603	0.324458	0.317667	0.332574	0.323758	0.411224	0.430238	0.408807	0.428352	0.428009	0.425461	0.330378	0.355907	0.344671	0.349657	0.334454	0.32974	0.328111	0.33224	0.344108	0.329743	0.327916	0.343654	0.352411	0.344254	0.329912	0.327183	0.327856	0.334217	0.344587	0.346209	0.344975	0.345216	0.354276	0.335845	0.352264	0.346608	0.350614	0.32959	0.344476	0.329609	0.329741	0.347048	0.349762	0.343288	0.33087	0.329298	0.34255	0.345438	0.340116
Rhodococcus defluvii Ca11	0.307043	0.288202	0.306914	0.303874	0.394799	0.419785	0.393753	0.420889	0.420559	0.415939	0.315639	0.340138	0.332459	0.338199	0.321911	0.315112	0.315825	0.316877	0.333904	0.315719	0.314889	0.329297	0.336503	0.32496	0.31625	0.310796	0.315121	0.319159	0.335222	0.333425	0.334004	0.334364	0.343576	0.320792	0.336752	0.331497	0.333423	0.317467	0.334225	0.314686	0.315626	0.335352	0.337219	0.335972	0.316469	0.315312	0.326988	0.336351	0.328226
Rhodococcus equi DSM 20307	0.298594	0.286536	0.303126	0.300179	0.38979	0.416472	0.390366	0.416167	0.416244	0.413709	0.306864	0.333566	0.325717	0.332123	0.314806	0.308686	0.307886	0.310885	0.327332	0.307719	0.306169	0.322232	0.33113	0.318955	0.306943	0.304251	0.307756	0.313117	0.326874	0.326988	0.32656	0.327865	0.334813	0.314184	0.32865	0.324593	0.328845	0.311353	0.327073	0.30681	0.309201	0.32917	0.330957	0.327317	0.308887	0.306778	0.320169	0.32789	0.322312
Rhodococcus erythropolis NBRC 15567	0.315352	0.296493	0.311012	0.304996	0.403995	0.427594	0.405236	0.430035	0.43254	0.430717	0.32943	0.348016	0.341856	0.343695	0.333213	0.33001	0.328426	0.330969	0.342397	0.32816	0.328743	0.340337	0.346596	0.33823	0.329469	0.326921	0.328243	0.332259	0.349364	0.342461	0.349986	0.342814	0.350411	0.333427	0.347449	0.341074	0.344745	0.330591	0.341677	0.326259	0.332795	0.351224	0.345646	0.350389	0.327653	0.32834	0.339084	0.353364	0.344704
Rhodococcus globerulus NBRC 14531	0.3172	0.301283	0.317644	0.309775	0.40724	0.43193	0.409791	0.432293	0.432886	0.43084	0.330131	0.350786	0.344903	0.347369	0.333384	0.330747	0.329136	0.329285	0.345058	0.329258	0.329543	0.342353	0.348485	0.338544	0.330198	0.328035	0.327955	0.333657	0.351029	0.343452	0.351141	0.346331	0.35355	0.334936	0.349215	0.344077	0.346547	0.331078	0.343675	0.3278	0.333892	0.352889	0.347148	0.351108	0.328391	0.329225	0.340426	0.354442	0.342956
Rhodococcus gordoniae NCTC13296	0.331118	0.323663	0.335821	0.331836	0.409162	0.433267	0.408043	0.428873	0.431618	0.428427	0.332418	0.354541	0.347703	0.352086	0.338294	0.333992	0.331397	0.334574	0.34835	0.331633	0.33118	0.345939	0.352374	0.344168	0.333761	0.329655	0.332294	0.338318	0.345669	0.346531	0.347537	0.349501	0.353241	0.339525	0.354262	0.347222	0.348098	0.336781	0.348141	0.330836	0.330545	0.34943	0.351901	0.345715	0.332903	0.332022	0.344709	0.347602	0.342404
Rhodococcus indonesiensis CSLK01-03	0.310155	0.303548	0.319083	0.310937	0.40105	0.429003	0.400333	0.419701	0.419778	0.416338	0.315443	0.343659	0.330434	0.343356	0.321409	0.314175	0.315317	0.31737	0.329688	0.314721	0.312477	0.334965	0.339348	0.327003	0.314288	0.311528	0.314662	0.318802	0.326562	0.337004	0.332508	0.331048	0.336978	0.321742	0.34041	0.336945	0.334057	0.317767	0.330697	0.313904	0.31034	0.333312	0.34213	0.332902	0.315163	0.314253	0.33095	0.335561	0.327939
Rhodococcus jostii DSM 44719	0.318521	0.293457	0.313521	0.306067	0.416061	0.440934	0.415025	0.443968	0.44515	0.442321	0.333426	0.354697	0.346317	0.353799	0.338837	0.333206	0.332208	0.331794	0.34666	0.333786	0.331896	0.346751	0.355627	0.3464	0.334006	0.330832	0.331976	0.336312	0.351116	0.351572	0.353023	0.347564	0.354619	0.33668	0.355623	0.349892	0.35216	0.334778	0.345967	0.332919	0.333468	0.353674	0.351302	0.352426	0.33425	0.333158	0.343058	0.354126	0.3487
Rhodococcus koreensis DSM 44498	0.292596	0.269663	0.287659	0.281323	0.389952	0.41417	0.389372	0.415726	0.417014	0.414973	0.306712	0.329462	0.319288	0.327893	0.31299	0.306583	0.306652	0.307606	0.319831	0.306673	0.304943	0.32019	0.329432	0.320078	0.307708	0.304378	0.306043	0.31111	0.324483	0.325312	0.328349	0.320335	0.327738	0.311053	0.327653	0.32403	0.325789	0.308479	0.319187	0.305865	0.305456	0.329241	0.325318	0.325199	0.307349	0.306512	0.315785	0.326993	0.322097
Rhodococcus maanshanensis NBRC 100610	0.290555	0.271024	0.288324	0.283143	0.388793	0.417619	0.388853	0.414013	0.416302	0.412224	0.294781	0.320394	0.313925	0.317908	0.301219	0.293717	0.293092	0.295211	0.315103	0.293974	0.291778	0.309916	0.316597	0.301731	0.293978	0.292369	0.292691	0.299306	0.315784	0.316233	0.31684	0.316646	0.321648	0.299583	0.317232	0.314585	0.312516	0.302104	0.315041	0.293586	0.29529	0.319137	0.319412	0.315847	0.295101	0.293647	0.306289	0.317117	0.31136
Rhodococcus marinonascens NBRC 14363	0.318836	0.295469	0.319041	0.309547	0.413233	0.436072	0.412457	0.437292	0.437856	0.433478	0.332453	0.354122	0.346772	0.350456	0.339695	0.332958	0.333496	0.334213	0.347162	0.333389	0.330565	0.346016	0.355394	0.344615	0.333196	0.330953	0.332979	0.33772	0.348683	0.348409	0.349761	0.348724	0.356332	0.337812	0.354682	0.347632	0.34996	0.333475	0.346234	0.331872	0.332995	0.352303	0.349759	0.351037	0.334024	0.333092	0.342726	0.352448	0.346222
Rhodococcus navarretei EXRC-4A-4	0.33517	0.307291	0.32173	0.314502	0.410398	0.430462	0.41138	0.43102	0.431877	0.428837	0.339722	0.358806	0.353565	0.354774	0.340808	0.341233	0.336504	0.340141	0.35434	0.338239	0.335291	0.350733	0.361685	0.348344	0.336878	0.33404	0.335157	0.341688	0.35276	0.352672	0.355784	0.354961	0.358787	0.342641	0.360623	0.351669	0.356119	0.340268	0.353053	0.336411	0.339601	0.356725	0.352259	0.353891	0.338263	0.338757	0.349357	0.354568	0.348458
Rhodococcus olei JCM 32206	0.297839	0.283623	0.303752	0.300152	0.394828	0.423928	0.394665	0.416716	0.420375	0.417912	0.297691	0.322236	0.317021	0.322847	0.307533	0.298152	0.30095	0.300871	0.317116	0.297735	0.297799	0.313383	0.320037	0.30825	0.298468	0.29533	0.300232	0.305601	0.315695	0.318726	0.320152	0.317706	0.326283	0.306539	0.322267	0.317603	0.319198	0.302072	0.317802	0.297455	0.299676	0.320889	0.3218	0.320534	0.299093	0.296174	0.314795	0.321852	0.314698
Rhodococcus opacus DSM 43205	0.291184	0.269022	0.287094	0.279549	0.388131	0.411833	0.387436	0.414158	0.415292	0.412687	0.30607	0.328658	0.319335	0.326136	0.311442	0.305641	0.305169	0.305915	0.319882	0.306434	0.304272	0.318215	0.329005	0.31861	0.30639	0.30397	0.304829	0.309784	0.323735	0.323479	0.326566	0.320664	0.327109	0.310777	0.329027	0.322127	0.325265	0.306293	0.31929	0.305274	0.305731	0.328238	0.324716	0.324372	0.306581	0.305397	0.315659	0.326025	0.320779
Rhodococcus oryzae NEAU-CX67	0.291502	0.269931	0.28834	0.281832	0.389427	0.418486	0.388443	0.413636	0.415733	0.412758	0.295436	0.32121	0.313295	0.318462	0.301897	0.295334	0.294502	0.296393	0.314511	0.294697	0.292603	0.31112	0.316295	0.303186	0.294853	0.293115	0.294165	0.299688	0.314817	0.316792	0.317483	0.315433	0.321178	0.30011	0.318319	0.315234	0.313579	0.300645	0.314458	0.294141	0.296495	0.320301	0.319099	0.316192	0.295593	0.293833	0.306026	0.317112	0.31172
Rhodococcus oxybenzonivorans S2-17	0.296553	0.2713	0.290948	0.286895	0.389385	0.415151	0.388088	0.417927	0.417681	0.414001	0.309563	0.331483	0.321674	0.324163	0.313228	0.308671	0.306872	0.308407	0.322876	0.310074	0.307958	0.318877	0.329813	0.31984	0.309637	0.307665	0.306448	0.311069	0.324906	0.323545	0.328386	0.323239	0.329055	0.310787	0.330332	0.322224	0.326788	0.30855	0.32173	0.308501	0.304935	0.330371	0.324971	0.327084	0.310125	0.308488	0.317806	0.328518	0.320524
Rhodococcus parequi PAM 2766	0.297785	0.286835	0.30498	0.301422	0.392446	0.418189	0.392492	0.419812	0.418729	0.415148	0.310052	0.334887	0.32491	0.334763	0.316335	0.312425	0.309824	0.311229	0.327308	0.311676	0.309909	0.323706	0.331859	0.320749	0.311288	0.308035	0.309159	0.314868	0.330617	0.328772	0.330677	0.328209	0.333662	0.317675	0.33051	0.326735	0.329552	0.313165	0.326841	0.311448	0.312057	0.332618	0.333183	0.3316	0.313167	0.309717	0.321076	0.332225	0.323555
Rhodococcus phenolicus DSM 44812	0.314356	0.309196	0.321284	0.319522	0.404861	0.429897	0.404759	0.426125	0.42583	0.423798	0.320574	0.345061	0.334287	0.342662	0.327178	0.319363	0.32126	0.320942	0.334601	0.321113	0.317694	0.336608	0.343466	0.333706	0.320452	0.316622	0.320512	0.324457	0.336011	0.340375	0.337273	0.335652	0.344186	0.32698	0.345687	0.340021	0.341552	0.323191	0.334084	0.32018	0.32481	0.338481	0.341775	0.33579	0.321747	0.319647	0.335203	0.337094	0.334959
Rhodococcus pseudokoreensis R79	0.293205	0.269238	0.287867	0.281498	0.389419	0.414766	0.388871	0.415126	0.416847	0.414087	0.306177	0.327966	0.319277	0.326168	0.311998	0.305958	0.305552	0.306289	0.3194	0.305808	0.304621	0.31867	0.328828	0.319634	0.30706	0.30334	0.305314	0.310313	0.324692	0.323591	0.326906	0.32037	0.327594	0.310725	0.327759	0.323047	0.324553	0.307985	0.319136	0.304902	0.304861	0.327576	0.323972	0.324278	0.306908	0.306043	0.315747	0.326264	0.321949
Rhodococcus pyridinivorans DSM 44555	0.329433	0.321712	0.332262	0.328461	0.405878	0.431004	0.403952	0.42763	0.429984	0.425733	0.33172	0.355786	0.343796	0.351124	0.33773	0.333098	0.328577	0.331583	0.344565	0.331454	0.330509	0.343876	0.35061	0.341896	0.332026	0.329063	0.329313	0.337031	0.343988	0.345791	0.342299	0.345208	0.352961	0.336568	0.351366	0.346914	0.346873	0.334037	0.343776	0.330601	0.326827	0.34463	0.349646	0.341872	0.33222	0.330399	0.343243	0.34439	0.340266
Rhodococcus rhodnii ATCC 35071	0.348269	0.344294	0.354516	0.351137	0.420938	0.442251	0.418519	0.437713	0.441787	0.436871	0.352315	0.374661	0.359155	0.371303	0.357061	0.352653	0.354106	0.355936	0.357182	0.351953	0.35029	0.363593	0.371743	0.36285	0.351793	0.350255	0.353502	0.358673	0.364369	0.3652	0.36487	0.359077	0.371006	0.357432	0.37222	0.363649	0.369707	0.354277	0.35703	0.350749	0.352289	0.365951	0.368623	0.364923	0.35278	0.35118	0.363507	0.366987	0.358429
Rhodococcus rhodochrous NBRC 16069	0.328966	0.320709	0.332632	0.327176	0.406164	0.430389	0.405009	0.426202	0.42756	0.424901	0.330792	0.354318	0.343659	0.351206	0.337125	0.331915	0.328588	0.330521	0.344583	0.330417	0.329924	0.344217	0.350503	0.341582	0.330916	0.328646	0.329641	0.336036	0.343738	0.345907	0.341712	0.34561	0.352234	0.336632	0.35071	0.346854	0.346231	0.334107	0.343639	0.329635	0.32757	0.343679	0.349559	0.341439	0.331239	0.329732	0.341923	0.344431	0.339631
Rhodococcus ruber DSM 43338	0.309925	0.302608	0.319262	0.308734	0.400771	0.428182	0.398779	0.419702	0.419759	0.415294	0.313768	0.343384	0.329575	0.34184	0.31958	0.312542	0.313424	0.316109	0.328782	0.312854	0.310905	0.333951	0.338706	0.326206	0.312528	0.310112	0.313377	0.317909	0.325834	0.335973	0.331535	0.329856	0.336801	0.320372	0.33937	0.336003	0.33362	0.315554	0.329496	0.312297	0.309407	0.332146	0.341549	0.332264	0.313473	0.31239	0.330387	0.334425	0.327173
Rhodococcus soli DSM 46662	0.29857	0.285148	0.301534	0.299991	0.391539	0.416376	0.391748	0.417887	0.418447	0.414042	0.30669	0.331771	0.324948	0.330616	0.314234	0.306685	0.30712	0.307608	0.325551	0.306861	0.305201	0.322916	0.326679	0.317807	0.307177	0.303868	0.305419	0.311433	0.329632	0.327474	0.330182	0.32635	0.334025	0.314327	0.327115	0.325037	0.32518	0.31167	0.325331	0.306171	0.309297	0.331344	0.330279	0.330232	0.307496	0.306078	0.321898	0.330846	0.32093
Rhodococcus sp. 02-925g	0.330681	0.304051	0.320063	0.310659	0.407105	0.428563	0.407609	0.426807	0.427667	0.424855	0.33572	0.354444	0.35032	0.350893	0.335596	0.337363	0.331115	0.337912	0.351371	0.333711	0.331408	0.34692	0.357576	0.344162	0.333451	0.330813	0.330021	0.336811	0.348892	0.349333	0.35002	0.352103	0.355972	0.338917	0.355256	0.347589	0.352807	0.33579	0.349674	0.331814	0.334392	0.351712	0.347391	0.348606	0.333923	0.334846	0.34503	0.349771	0.344726
Rhodococcus sp. 05-2254-3	0.332376	0.306037	0.31878	0.313533	0.409722	0.432001	0.410403	0.428748	0.429818	0.427481	0.336805	0.356434	0.350146	0.352442	0.337001	0.337268	0.333377	0.337863	0.351103	0.334981	0.332511	0.34792	0.35898	0.345446	0.334971	0.331387	0.332277	0.338556	0.349628	0.350393	0.352725	0.352014	0.356078	0.339695	0.356577	0.349534	0.352848	0.336649	0.349789	0.333249	0.336743	0.354048	0.350066	0.349776	0.335247	0.33605	0.347221	0.351134	0.345061
Rhodococcus sp. 05-339-2	0.33088	0.303636	0.319174	0.310619	0.408657	0.428714	0.408691	0.426874	0.428114	0.424609	0.335603	0.355077	0.350131	0.350545	0.337231	0.337882	0.331904	0.337531	0.350703	0.333846	0.331272	0.347058	0.357521	0.344393	0.333898	0.330638	0.330475	0.337333	0.348582	0.34915	0.350605	0.351438	0.355613	0.339942	0.355197	0.348477	0.352597	0.335414	0.348823	0.332028	0.334186	0.35211	0.347739	0.349173	0.334141	0.334767	0.345281	0.350446	0.344552
Rhodococcus sp. 05-340-1	0.333128	0.304192	0.319262	0.311997	0.408938	0.429832	0.409311	0.427976	0.429282	0.426213	0.33739	0.354944	0.351522	0.351801	0.337412	0.338257	0.332624	0.338464	0.352047	0.334972	0.332684	0.347689	0.359115	0.345131	0.334519	0.331874	0.331498	0.337979	0.350942	0.34936	0.353579	0.352918	0.355958	0.339573	0.356732	0.348434	0.352881	0.336987	0.350852	0.333125	0.336647	0.354671	0.349034	0.351027	0.335017	0.336282	0.347164	0.351988	0.346026
Rhodococcus sp. 06-412-2B	0.334119	0.305217	0.319851	0.312454	0.408585	0.431648	0.409098	0.429202	0.429479	0.42581	0.340554	0.356401	0.351472	0.354689	0.340438	0.339886	0.334551	0.339581	0.35287	0.337477	0.336412	0.34949	0.359078	0.346003	0.338205	0.334452	0.332888	0.34067	0.350441	0.351928	0.353926	0.353247	0.355609	0.341703	0.35809	0.351351	0.354533	0.336239	0.350597	0.335535	0.337943	0.354475	0.350498	0.351778	0.337181	0.339485	0.347228	0.352839	0.348663
Rhodococcus sp. 105337	0.325998	0.320039	0.33253	0.325435	0.410811	0.430023	0.409067	0.427782	0.430566	0.426286	0.331133	0.353941	0.347151	0.350269	0.336465	0.331909	0.329598	0.331962	0.345679	0.330783	0.329554	0.343725	0.352529	0.343946	0.33106	0.328409	0.330036	0.335755	0.343672	0.345633	0.344529	0.347228	0.354514	0.33821	0.353651	0.344311	0.352957	0.328789	0.346338	0.331128	0.330789	0.346505	0.349918	0.345032	0.332227	0.330513	0.34169	0.346925	0.341232
Rhodococcus sp. 15-1189-1-1a	0.326388	0.298559	0.31495	0.30854	0.404836	0.427367	0.404731	0.428555	0.429523	0.426664	0.32741	0.348374	0.343573	0.348066	0.331871	0.328562	0.329962	0.333275	0.345539	0.327268	0.324341	0.342351	0.349181	0.341204	0.325657	0.324864	0.328686	0.333249	0.345117	0.34862	0.34879	0.346051	0.348718	0.33481	0.34844	0.347045	0.345639	0.333103	0.34414	0.325617	0.329749	0.351887	0.345819	0.345004	0.326877	0.325071	0.341101	0.347087	0.341179
Rhodococcus sp. 15-649-1-2	0.325866	0.297207	0.314506	0.307316	0.403022	0.4256	0.403318	0.428098	0.428166	0.425344	0.326491	0.346618	0.342382	0.346974	0.331482	0.327352	0.328518	0.331586	0.344332	0.326056	0.32323	0.340635	0.347585	0.339906	0.323717	0.323745	0.327082	0.331871	0.34457	0.346457	0.346758	0.344644	0.346746	0.333654	0.346648	0.345508	0.343854	0.32987	0.343152	0.323754	0.328738	0.34982	0.344956	0.342754	0.32515	0.32421	0.339412	0.345019	0.340785
Rhodococcus sp. 3A	0.293833	0.271106	0.289715	0.282735	0.388148	0.415492	0.389464	0.414843	0.417682	0.415438	0.307396	0.329479	0.321524	0.328555	0.313984	0.306849	0.306314	0.305891	0.322063	0.307806	0.305318	0.321137	0.330194	0.321468	0.306759	0.305195	0.306111	0.311288	0.325601	0.326192	0.328226	0.323193	0.328835	0.313572	0.332039	0.323752	0.32739	0.309271	0.321953	0.306439	0.307265	0.329838	0.325211	0.326322	0.307798	0.306254	0.315758	0.328322	0.32219
Rhodococcus sp. ABRD24	0.300187	0.28302	0.305255	0.300477	0.398256	0.420523	0.39774	0.418223	0.418409	0.413625	0.308606	0.332724	0.325892	0.332729	0.313571	0.308203	0.310096	0.310722	0.327128	0.30862	0.307757	0.325411	0.331114	0.318682	0.309243	0.304314	0.308404	0.313666	0.326478	0.326607	0.32902	0.327738	0.33626	0.312069	0.331308	0.325345	0.32843	0.312772	0.327647	0.307965	0.31311	0.329746	0.33203	0.329761	0.309266	0.308012	0.321968	0.331126	0.322499
Rhodococcus sp. B50	0.332078	0.323657	0.332857	0.328676	0.406365	0.430012	0.405558	0.426391	0.430725	0.426168	0.331102	0.352579	0.345312	0.350575	0.335893	0.332662	0.329458	0.33192	0.345812	0.331209	0.329773	0.34438	0.351385	0.341638	0.331657	0.328779	0.330307	0.336045	0.3425	0.344919	0.344197	0.34697	0.352429	0.336452	0.353	0.345288	0.346071	0.334074	0.345281	0.330173	0.32749	0.346315	0.35003	0.343438	0.331611	0.330793	0.341531	0.345866	0.339772
Rhodococcus sp. BP-318	0.328943	0.304646	0.319735	0.311044	0.408128	0.429534	0.408511	0.431418	0.431242	0.42796	0.332884	0.353052	0.346149	0.352013	0.336854	0.33199	0.331285	0.337232	0.346822	0.331494	0.329991	0.346576	0.353516	0.34554	0.330904	0.327939	0.330227	0.336797	0.349402	0.350019	0.352513	0.348369	0.348805	0.339674	0.35325	0.347327	0.351764	0.331747	0.346905	0.329525	0.332197	0.353486	0.349367	0.350276	0.330456	0.330772	0.342677	0.352068	0.342975
Rhodococcus sp. CX	0.327011	0.320195	0.330463	0.326992	0.412975	0.438111	0.413673	0.435723	0.435926	0.433601	0.334309	0.355982	0.346432	0.353161	0.337209	0.330827	0.330705	0.332637	0.34658	0.332863	0.330776	0.347061	0.354955	0.344559	0.332911	0.328686	0.329611	0.335509	0.346682	0.352331	0.348196	0.347591	0.356326	0.33817	0.357413	0.351347	0.354513	0.333137	0.347409	0.33216	0.333025	0.34905	0.353092	0.348266	0.333329	0.333197	0.346715	0.350521	0.345251
Rhodococcus sp. HNM0563	0.330234	0.321391	0.335427	0.331264	0.412594	0.438217	0.412393	0.43191	0.434609	0.4286	0.33534	0.358375	0.349126	0.356334	0.338316	0.334937	0.331211	0.33531	0.34881	0.334826	0.332482	0.350529	0.358945	0.345355	0.334552	0.331475	0.330429	0.338677	0.345323	0.351244	0.345831	0.349989	0.354402	0.33793	0.357946	0.350216	0.354606	0.335598	0.349383	0.334114	0.331472	0.347286	0.35606	0.345973	0.335533	0.335159	0.342596	0.348853	0.343977
Rhodococcus sp. HNM0569	0.329311	0.321029	0.333561	0.326635	0.411075	0.432624	0.4123	0.430333	0.43317	0.429953	0.336984	0.357002	0.348657	0.359579	0.346129	0.338655	0.337119	0.341533	0.347921	0.33626	0.335238	0.352476	0.357595	0.349848	0.336931	0.334249	0.335977	0.345082	0.351282	0.351356	0.349915	0.350124	0.353513	0.3459	0.358865	0.352463	0.355801	0.34181	0.348182	0.334542	0.337496	0.350152	0.35649	0.352647	0.335491	0.336531	0.348382	0.355675	0.347489
Rhodococcus sp. KBS0724	0.317739	0.301529	0.317495	0.310376	0.405977	0.430309	0.408731	0.431803	0.431193	0.429582	0.32937	0.350347	0.344759	0.346425	0.331966	0.32949	0.329144	0.328525	0.345535	0.328546	0.328371	0.340877	0.347685	0.338699	0.329072	0.327071	0.327975	0.332166	0.349732	0.343241	0.350972	0.346823	0.351892	0.333188	0.348882	0.342557	0.345365	0.329331	0.344566	0.327068	0.333206	0.352384	0.346614	0.350074	0.327965	0.32866	0.340302	0.35325	0.341651
Rhodococcus sp. KRD197	0.331761	0.305637	0.318153	0.315492	0.402608	0.424594	0.403306	0.428823	0.430074	0.425959	0.335273	0.356447	0.350885	0.349025	0.339602	0.335394	0.333577	0.338593	0.351602	0.335812	0.334329	0.344996	0.356556	0.345494	0.33381	0.332819	0.333369	0.340221	0.352571	0.348219	0.350287	0.351191	0.351738	0.340464	0.356384	0.347083	0.350527	0.336454	0.350477	0.333475	0.334816	0.350988	0.347542	0.34988	0.334416	0.334225	0.346314	0.351441	0.344066
Rhodococcus sp. Leaf247	0.342924	0.324664	0.340719	0.329598	0.426477	0.44412	0.426431	0.4395	0.439173	0.435479	0.345979	0.365026	0.356681	0.358867	0.346257	0.347454	0.346054	0.345958	0.358047	0.344281	0.34278	0.353471	0.364377	0.352623	0.3443	0.341928	0.345793	0.347577	0.357984	0.356263	0.358478	0.357621	0.362727	0.345688	0.364777	0.35427	0.364129	0.350281	0.357467	0.342742	0.344708	0.360183	0.355882	0.357579	0.344193	0.344144	0.357837	0.357722	0.34947
Rhodococcus sp. Leaf278	0.334088	0.305939	0.321652	0.314621	0.410219	0.433204	0.411099	0.431356	0.43168	0.428925	0.34107	0.358024	0.353324	0.356345	0.341571	0.341251	0.336083	0.341494	0.354742	0.338621	0.337062	0.351289	0.361378	0.348381	0.338404	0.335112	0.334399	0.342369	0.352859	0.353327	0.355368	0.354968	0.357376	0.344047	0.359294	0.352986	0.356227	0.338722	0.352424	0.336893	0.340254	0.356391	0.352938	0.352972	0.338747	0.339989	0.349284	0.354455	0.348763
Rhodococcus sp. OK302	0.319426	0.301539	0.318407	0.307826	0.407178	0.43	0.409068	0.433737	0.433738	0.432478	0.333983	0.349948	0.345672	0.34639	0.335452	0.33357	0.333315	0.333821	0.345935	0.332297	0.332327	0.343579	0.349195	0.342785	0.33406	0.332714	0.331772	0.334754	0.352602	0.346851	0.351428	0.347685	0.354173	0.337463	0.35065	0.346031	0.34679	0.332628	0.34602	0.331669	0.335349	0.353275	0.347731	0.35262	0.332859	0.333346	0.342013	0.35453	0.346753
Rhodococcus sp. OK519	0.298748	0.287105	0.305013	0.302621	0.393717	0.41895	0.394157	0.420233	0.418969	0.416391	0.312152	0.336722	0.328448	0.333921	0.317056	0.313643	0.311011	0.314057	0.330178	0.313521	0.311981	0.326531	0.33346	0.321061	0.312889	0.309912	0.310194	0.316399	0.329709	0.330145	0.330837	0.330963	0.336562	0.317896	0.330298	0.328058	0.33155	0.316674	0.329404	0.31256	0.312563	0.332198	0.333481	0.332068	0.314328	0.311059	0.324987	0.332148	0.324542
Rhodococcus sp. P1Y	0.325052	0.300348	0.31403	0.309551	0.404616	0.427201	0.404471	0.432019	0.432376	0.428127	0.328844	0.347713	0.345508	0.347116	0.334683	0.329551	0.33098	0.331399	0.346716	0.329783	0.326332	0.342187	0.349253	0.339478	0.327605	0.325741	0.329669	0.333231	0.347825	0.346274	0.345965	0.346853	0.347491	0.334256	0.349154	0.344574	0.345365	0.329004	0.346222	0.327419	0.332325	0.34681	0.34434	0.344674	0.328615	0.327354	0.341862	0.346542	0.341708
Rhodococcus sp. P-2	0.31389	0.29646	0.311921	0.304775	0.4041	0.428271	0.405613	0.429143	0.431112	0.429445	0.329091	0.347616	0.341406	0.342653	0.332334	0.328766	0.327585	0.330338	0.342081	0.327304	0.32727	0.339186	0.345768	0.336923	0.329201	0.32613	0.326915	0.331023	0.347186	0.341102	0.349121	0.342678	0.348752	0.332418	0.346326	0.339928	0.344373	0.328942	0.341513	0.326022	0.332345	0.350276	0.343654	0.34913	0.327739	0.328628	0.338138	0.351915	0.343637
Rhodococcus sp. PAMC28705	0.328049	0.299174	0.317261	0.310237	0.409411	0.429314	0.407781	0.433171	0.432027	0.429818	0.331394	0.350976	0.348006	0.348332	0.334759	0.333907	0.33272	0.337123	0.348952	0.331172	0.328857	0.344882	0.350697	0.341393	0.330514	0.328621	0.331854	0.334335	0.350963	0.347901	0.352235	0.34953	0.348311	0.336964	0.35101	0.345658	0.348937	0.333013	0.34693	0.329855	0.334302	0.35384	0.345564	0.345966	0.33068	0.329397	0.344233	0.348162	0.341934
Rhodococcus sp. PvP016	0.344788	0.324713	0.33886	0.327893	0.423782	0.438197	0.423445	0.43863	0.438622	0.43486	0.343515	0.36252	0.352855	0.357828	0.344939	0.344006	0.346031	0.345689	0.354181	0.343364	0.340543	0.353189	0.359654	0.3529	0.340978	0.340666	0.345749	0.346208	0.359804	0.355767	0.357811	0.353612	0.36272	0.345181	0.361453	0.3525	0.359747	0.346634	0.353017	0.341553	0.341503	0.358331	0.356018	0.358718	0.341807	0.342225	0.354825	0.357755	0.347811
Rhodococcus sp. RD6.2	0.303756	0.290966	0.30858	0.306135	0.393991	0.421823	0.393151	0.419237	0.420546	0.418567	0.30838	0.332722	0.323823	0.330742	0.315976	0.308471	0.307561	0.310882	0.325465	0.309195	0.307993	0.322311	0.328371	0.314565	0.309131	0.306047	0.307402	0.31397	0.326149	0.326186	0.327371	0.325791	0.333313	0.314642	0.330187	0.324902	0.327882	0.310105	0.324569	0.308513	0.309847	0.329082	0.329841	0.329041	0.310075	0.307194	0.321068	0.331308	0.32514
Rhodococcus sp. SBT000017	0.332926	0.306517	0.320794	0.312883	0.408617	0.428824	0.408873	0.428577	0.429341	0.426358	0.336931	0.356646	0.352112	0.352532	0.337456	0.337654	0.332622	0.337672	0.353036	0.335312	0.333453	0.348182	0.359741	0.345633	0.335131	0.3314	0.331074	0.339237	0.350046	0.350364	0.353197	0.353856	0.356159	0.339728	0.357759	0.348889	0.353602	0.33692	0.351255	0.33347	0.336787	0.354866	0.34947	0.350653	0.335263	0.336122	0.346623	0.351391	0.345828
Rhodococcus sp. SGAir0479	0.295487	0.284082	0.304713	0.302156	0.39436	0.419703	0.395332	0.415964	0.416849	0.414225	0.302995	0.330633	0.320013	0.330905	0.312856	0.305561	0.303546	0.305256	0.321856	0.303313	0.302735	0.322782	0.327041	0.314154	0.303645	0.300113	0.302829	0.309047	0.322246	0.325931	0.322913	0.322423	0.330287	0.313399	0.328283	0.323338	0.325866	0.30929	0.321608	0.302994	0.30515	0.324193	0.327624	0.32337	0.303841	0.302545	0.315551	0.325592	0.317366
Rhodococcus sp. SMB37	0.328767	0.321477	0.333803	0.330145	0.41467	0.437089	0.413604	0.433258	0.434851	0.429713	0.334115	0.356463	0.347621	0.354922	0.338657	0.334084	0.331338	0.335805	0.347149	0.333117	0.331711	0.347486	0.35634	0.345271	0.333668	0.33099	0.330908	0.337828	0.345292	0.350094	0.345143	0.348656	0.355143	0.338267	0.354942	0.348611	0.352979	0.336567	0.348619	0.332975	0.331615	0.346575	0.354494	0.344654	0.334415	0.333457	0.342299	0.346986	0.341303
Rhodococcus sp. W8901	0.301328	0.283075	0.303549	0.299824	0.39319	0.418209	0.393343	0.418188	0.417879	0.41311	0.313946	0.335532	0.329027	0.333939	0.318772	0.312859	0.312684	0.311904	0.329966	0.31279	0.312425	0.325084	0.332412	0.319716	0.313429	0.3089	0.311046	0.316917	0.335147	0.329798	0.333021	0.330438	0.339631	0.317469	0.331302	0.328334	0.327407	0.316034	0.329877	0.311449	0.314277	0.333964	0.333176	0.333448	0.31319	0.313667	0.324607	0.33446	0.32533
Rhodococcus sp. WMMA185	0.314018	0.292092	0.315433	0.30556	0.402768	0.428791	0.402701	0.429592	0.430548	0.426692	0.323273	0.346868	0.339383	0.345939	0.332009	0.324678	0.324243	0.325627	0.340863	0.324382	0.322626	0.341334	0.34842	0.337068	0.324168	0.322599	0.324293	0.329603	0.339653	0.344458	0.341581	0.341755	0.349312	0.330684	0.348602	0.343685	0.342904	0.325902	0.339568	0.32295	0.32674	0.343722	0.345101	0.344305	0.324908	0.323587	0.3361	0.345214	0.337915
Rhodococcus spelaei C9-5	0.295465	0.277328	0.297381	0.290002	0.386193	0.417246	0.38582	0.414827	0.41519	0.411492	0.299916	0.323944	0.316584	0.32357	0.307706	0.300424	0.299621	0.301257	0.317045	0.299947	0.299278	0.315358	0.318339	0.307679	0.301061	0.297762	0.298974	0.304854	0.319993	0.321302	0.324363	0.31764	0.321689	0.306216	0.320827	0.319267	0.317212	0.301547	0.317684	0.298898	0.301906	0.326066	0.322169	0.321937	0.300914	0.29972	0.312924	0.323731	0.314125
Rhodococcus spongiicola LHW50502	0.317788	0.301756	0.315982	0.314748	0.400561	0.425005	0.399849	0.42851	0.428171	0.425277	0.318829	0.34457	0.338665	0.346589	0.326752	0.318688	0.315627	0.321189	0.340589	0.319317	0.316462	0.334876	0.340022	0.331089	0.318161	0.316223	0.31634	0.324696	0.337021	0.341764	0.337174	0.341062	0.346803	0.327368	0.341512	0.339921	0.336767	0.324838	0.340247	0.318687	0.318923	0.340112	0.343569	0.337914	0.320136	0.318333	0.331865	0.338593	0.331795
Rhodococcus subtropicus C9-28	0.306606	0.296629	0.317233	0.315101	0.398068	0.425745	0.398108	0.424204	0.425138	0.421482	0.3184	0.339292	0.332563	0.339626	0.326953	0.317774	0.319443	0.320546	0.333759	0.319114	0.317473	0.331462	0.338768	0.326126	0.31842	0.317364	0.318688	0.323441	0.334624	0.336429	0.335728	0.333989	0.340375	0.325849	0.338902	0.335069	0.33504	0.320793	0.334485	0.31806	0.318771	0.337082	0.339409	0.334946	0.31927	0.318411	0.329712	0.335885	0.333108
Rhodococcus triatomae DSM 44892	0.310891	0.299109	0.309609	0.30569	0.398933	0.421903	0.400006	0.421229	0.423331	0.420797	0.317445	0.337716	0.33188	0.339809	0.320233	0.316423	0.315983	0.316107	0.331962	0.315121	0.315215	0.330308	0.341146	0.328617	0.316457	0.314721	0.316667	0.319601	0.330618	0.334134	0.330869	0.333219	0.343363	0.321047	0.342364	0.333733	0.33752	0.317523	0.332225	0.313532	0.316771	0.332991	0.340797	0.330891	0.315644	0.315944	0.326817	0.33422	0.326064
Rhodococcus tukisamuensis JCM 11308	0.3046	0.282279	0.300306	0.293258	0.391302	0.423676	0.388713	0.421695	0.42452	0.419525	0.305755	0.32967	0.323704	0.327537	0.314609	0.306591	0.307077	0.307795	0.324727	0.306844	0.306576	0.321893	0.325035	0.315997	0.307425	0.30502	0.307043	0.313628	0.326629	0.327343	0.329653	0.326147	0.330285	0.314211	0.32809	0.325709	0.325998	0.312915	0.323987	0.305917	0.306966	0.331573	0.326003	0.328532	0.307522	0.304505	0.319454	0.331025	0.324652
Rhodococcus wratislaviensis NCTC13229	0.290562	0.266942	0.285266	0.278338	0.387616	0.411284	0.386932	0.412912	0.413725	0.410932	0.303779	0.327322	0.317881	0.324597	0.309088	0.303944	0.303356	0.303875	0.318359	0.304109	0.301984	0.316679	0.328651	0.317171	0.304474	0.301495	0.302812	0.307714	0.321961	0.322672	0.324825	0.319493	0.325458	0.308468	0.327949	0.321178	0.324188	0.30508	0.318007	0.302932	0.303891	0.326596	0.322674	0.322143	0.304923	0.303828	0.313875	0.323868	0.319423
Rhodococcus xishaensis LHW51113	0.314504	0.300411	0.316252	0.312588	0.399909	0.425348	0.399724	0.429606	0.430338	0.425833	0.320315	0.346391	0.339837	0.345356	0.32673	0.319277	0.318248	0.322209	0.341457	0.321082	0.3177	0.334356	0.343071	0.330278	0.319984	0.317753	0.318297	0.326233	0.33682	0.339944	0.338262	0.342303	0.346513	0.32786	0.344234	0.338762	0.338659	0.325571	0.341649	0.320236	0.319531	0.341185	0.342245	0.338983	0.321916	0.31993	0.332322	0.338827	0.332581
Rhodococcus yananensis FBM22-1	0.333298	0.327833	0.34285	0.335542	0.411483	0.438501	0.410973	0.432787	0.434862	0.43051	0.338391	0.360307	0.351235	0.357416	0.344662	0.337436	0.335361	0.340185	0.351507	0.337601	0.335768	0.350856	0.361671	0.349878	0.337856	0.33523	0.335454	0.343865	0.349159	0.353267	0.351152	0.352909	0.359378	0.345955	0.360331	0.352803	0.359305	0.338614	0.352429	0.336084	0.336513	0.35223	0.357658	0.349909	0.337093	0.336643	0.348067	0.351937	0.347618
Rhodococcus zopfii ATCC 51349	0.317867	0.31027	0.321407	0.318821	0.404496	0.431371	0.404547	0.429977	0.428407	0.426282	0.322895	0.347249	0.335695	0.344782	0.328099	0.320243	0.322905	0.322546	0.335881	0.322352	0.319728	0.337135	0.345418	0.334247	0.32217	0.318924	0.321656	0.325811	0.337195	0.343529	0.338388	0.336827	0.345225	0.328391	0.346813	0.342498	0.343154	0.323876	0.336061	0.322221	0.324607	0.340452	0.344346	0.338281	0.323624	0.321704	0.337819	0.339333	0.33689
Skermania piniformis DSM 43998	0.310295	0.31163	0.316278	0.315411	0.451056	0.472802	0.449323	0.469935	0.470627	0.47014	0.312567	0.346129	0.329215	0.337313	0.317875	0.312857	0.315785	0.321145	0.329392	0.311936	0.311897	0.330884	0.339262	0.325654	0.311714	0.310399	0.315005	0.318863	0.321647	0.332722	0.328686	0.331329	0.335211	0.320248	0.344936	0.330624	0.339082	0.314655	0.32877	0.31153	0.310912	0.328918	0.334646	0.326674	0.312543	0.311263	0.32818	0.33095	0.321605
Tomitella biformata AHU_1821	0.421719	0.410382	0.427286	0.42168	0.451874	0.470862	0.452002	0.470508	0.469704	0.468194	0.415859	0.433496	0.425291	0.428774	0.420353	0.414147	0.417955	0.416714	0.426077	0.416087	0.413443	0.425501	0.430907	0.422015	0.413969	0.413461	0.417149	0.418904	0.426525	0.427048	0.42544	0.427625	0.430881	0.421188	0.430966	0.427216	0.431144	0.418497	0.424504	0.414966	0.421592	0.426612	0.425808	0.424512	0.416028	0.413906	0.424485	0.426219	0.430642
Tomitella cavernea JCM_18542	0.440003	0.427988	0.443823	0.43722	0.455566	0.475733	0.454143	0.468593	0.468037	0.466846	0.431221	0.447287	0.435176	0.443327	0.438532	0.429286	0.430855	0.439096	0.437585	0.430873	0.426925	0.440067	0.445254	0.439961	0.430128	0.428807	0.42898	0.436039	0.43832	0.442413	0.43759	0.43824	0.441692	0.440357	0.449076	0.441578	0.447941	0.427991	0.435336	0.430162	0.430637	0.438088	0.441185	0.43568	0.430985	0.430035	0.442409	0.436204	0.440278
Tomitella fengzijianii HY188	0.437315	0.427876	0.443656	0.435631	0.457465	0.475429	0.456634	0.467695	0.468967	0.466288	0.431785	0.448325	0.435289	0.444229	0.438222	0.429918	0.429019	0.436989	0.437021	0.431041	0.426648	0.441153	0.449193	0.4388	0.429157	0.429471	0.427878	0.436673	0.439951	0.443104	0.437128	0.437632	0.44039	0.438725	0.45245	0.44314	0.449928	0.427921	0.435585	0.429457	0.42927	0.438123	0.44137	0.434528	0.431009	0.430039	0.441556	0.434788	0.437995
Tomitella gaofuii HY172	0.436758	0.425777	0.440625	0.433459	0.455439	0.472984	0.453158	0.467769	0.465569	0.465605	0.429164	0.449516	0.43383	0.44263	0.436608	0.429154	0.431064	0.43607	0.436173	0.430029	0.424771	0.437762	0.444713	0.439105	0.427812	0.427704	0.428915	0.435934	0.436466	0.440677	0.436667	0.436522	0.439101	0.437782	0.449844	0.439712	0.448173	0.428263	0.433985	0.428638	0.432587	0.437298	0.439348	0.433513	0.430118	0.428449	0.443171	0.435062	0.436846
[truncated: 126 more columns]

## Sheet: Nocardiaceae_AAI
Organism	Aldersonia kunmingensis DSM 45001	Antrihabitans cavernicola C1-24	Antrihabitans stalactiti YC2-7	Antrihabitans stalagmiti YC3-6	Hoyosella altamirensis DSM_45258	Hoyosella rhizosphaerae CGMCC_1.15478	Hoyosella subflava DQS3-9A1	Lolliginicoccus lacisalsi G463	Lolliginicoccus levis Y7R2	Lolliginicoccus suaedae LNNU_331112	Nocardia abscessus NBRC 100374	Nocardia acididurans LPG 2	Nocardia africana NBRC 100379	Nocardia alba DSM 44684	Nocardia altamirensis NBRC 108246	Nocardia amamiensis NBRC 102102	Nocardia amikacinitolerans DSM 45539	Nocardia anaemiae NBRC 100462	Nocardia aobensis NBRC 100429	Nocardia arthritidis NBRC 100137	Nocardia asiatica NBRC 100129	Nocardia asteroides NCTC 11293	Nocardia aurantiaca CT2-14	Nocardia aurea SYSU K10002	Nocardia barduliensis 335427	Nocardia beijingensis NBRC 16342	Nocardia bhagyanarayanae DSM 103495	Nocardia brasiliensis NCTC11294	Nocardia brevicatena NBRC 12119	Nocardia caishijiensis DSM 44831	Nocardia carnea NBRC 14403	Nocardia cerradoensis NBRC 101014	Nocardia coffeae CA2R105	Nocardia colli CICC 11023	Nocardia concava NBRC 100430	Nocardia coubleae DSM 44960	Nocardia crassostreae NBRC 100342	Nocardia cyriacigeorgica DSM 44484	Nocardia elegans NBRC 108235	Nocardia exalbida NBRC 100660	Nocardia farcinica NCTC 11134	Nocardia flavorosea NBRC 108225	Nocardia fluminea DSM 44489	Nocardia fusca NBRC 14340	Nocardia gamkensis DSM 44956	Nocardia gipuzkoensis 234509	Nocardia goodfellowii DSM 45516	Nocardia grenadensis NBRC 108939	Nocardia harenae NBRC 108248
Aldersonia kunmingensis DSM 45001	100	67.7	65.88	66.51	57.52	58.64	59.05	58.22	58.66	59.16	65.01	62.55	63.8	64.46	63.95	64.4	64.78	64.45	64.4	65.28	64.77	64.28	63.01	64.95	64.66	65.32	65.18	64.05	63.88	64.34	63.93	64.44	62.73	63.67	62.78	63.39	62.75	65.42	64.42	65.6	65.04	63.95	64.03	64.26	64.89	64.67	63.77	63.76	64.74
Antrihabitans cavernicola C1-24	67.7	100	69.09	69.64	57.99	58.69	59.07	58.21	58.69	59.17	64.51	62.32	63.59	63.58	64.08	64.42	64.88	64.47	63.75	65	64.47	64.3	62.69	63.77	63.97	64.89	65.01	64.41	63.37	64.26	62.95	63.74	62.29	64.19	62.49	63.51	62.57	65.45	63.7	65	64.85	63.03	63.37	63.23	64.36	64.16	63.05	63.5	64.42
Antrihabitans stalactiti YC2-7	65.88	69.09	100	72.57	57.69	57.73	58.6	57.6	57.88	58.27	63.64	61.95	62.7	62.73	63.5	63.72	63.89	63.92	62.69	64.15	63.69	63.57	62.37	63.1	63.36	64.34	64.44	63.37	62.61	63.37	62.17	62.7	61.22	63.35	61.91	63.12	61.75	64.7	62.72	64.27	64.12	62.02	62.77	62.08	63.86	63.66	62.69	62.52	63.32
Antrihabitans stalagmiti YC3-6	66.51	69.64	72.57	100	57.4	57.88	58.68	57.97	58.07	58.22	63.81	61.93	62.16	62.7	63.49	63.72	64.07	63.84	62.49	64.29	63.87	63.39	61.97	63.05	63.68	64.14	64.35	63.7	62.78	63.28	62.21	62.42	61.19	63.61	61.55	62.9	61.67	64.32	62.4	63.94	63.71	62.4	62.71	62.34	63.58	63.65	62.7	62.68	63.49
Hoyosella altamirensis DSM_45258	57.52	57.99	57.69	57.4	100	69.06	94.2	67.35	67.1	67.39	56.72	55.57	56.42	56.41	56.02	56.67	57.05	56.39	56.4	56.97	56.78	56.74	55.69	56.31	56.35	57.09	57.38	56.32	56.45	56.64	56.14	56.29	55.45	55.88	55.41	56.82	55.51	57.56	56.27	56.94	57.34	56.27	56.39	56.65	56.32	56.55	55.86	56.98	57.18
Hoyosella rhizosphaerae CGMCC_1.15478	58.64	58.69	57.73	57.88	69.06	100	70.02	71.79	72.18	72.19	57.92	56.65	57.49	57.61	57.46	57.75	58.03	57.71	57.54	58.09	57.81	58.16	56.73	57.41	57.27	58.22	58.14	57.56	57.41	57.88	57.3	57.62	56.15	57.21	56.9	57.27	56.79	58.23	57.57	58.16	58.36	57.38	57.7	57.46	57.33	57.56	56.84	57.47	58.19
Hoyosella subflava DQS3-9A1	59.05	59.07	58.6	58.68	94.2	70.02	100	68.15	68.52	68.74	58.01	56.54	57.64	57.44	57.29	58.05	58.12	57.76	57.45	58.31	58.05	57.84	56.64	57.47	57.48	58.35	58.19	57.36	57.67	57.83	57.51	57.48	56.1	57.02	56.66	57.44	56.89	58.34	57.48	58.18	58.42	57.55	57.56	57.77	57.58	57.7	56.66	57.82	58.27
Lolliginicoccus lacisalsi G463	58.22	58.21	57.6	57.97	67.35	71.79	68.15	100	90.19	90.08	57.57	56.14	57.51	56.94	56.92	57.23	57.54	57.28	57.28	57.69	57.79	57.64	56.57	57.21	57.04	57.9	57.65	56.96	57.04	57.35	57	57.09	56.14	56.76	56.13	57.29	56.22	57.77	57.52	57.79	58	56.98	57.11	57.13	57.14	57.13	56.67	57.41	57.67
Lolliginicoccus levis Y7R2	58.66	58.69	57.88	58.07	67.1	72.18	68.52	90.19	100	90.64	57.94	56.69	57.88	57.54	57.4	58.05	58.28	57.73	57.59	58.38	58.34	58.27	56.93	57.82	57.53	58.35	58.33	57.33	57.5	57.83	57.46	57.81	56.35	57.25	56.83	57.26	56.66	58.37	57.87	58.14	58.44	57.49	57.77	57.61	57.31	57.48	57.04	57.86	58.27
Lolliginicoccus suaedae LNNU_331112	59.16	59.17	58.27	58.22	67.39	72.19	68.74	90.08	90.64	100	58.53	56.93	58.17	57.77	57.79	58.33	58.68	58.05	58.09	58.54	58.49	58.41	57.31	58.16	57.5	58.68	58.56	57.77	58.04	58.14	57.83	58.19	56.69	57.58	57.19	57.73	57.33	58.67	58.22	58.52	58.97	57.88	57.96	58.07	57.79	57.89	57.22	58.11	58.64
Nocardia abscessus NBRC 100374	65.01	64.51	63.64	63.81	56.72	57.92	58.01	57.57	57.94	58.53	100	69.23	70.2	71.34	76.6	84.64	76.87	76.77	70.7	89.46	90.51	72.15	69.64	74.62	90.96	88.4	77.3	77.06	72.24	72.08	70.42	70.52	68.46	77.04	68.93	71.49	69.65	75.15	70.68	89.48	74.96	70.45	71.31	71.1	89.12	96	73.97	71.02	72.99
Nocardia acididurans LPG 2	62.55	62.32	61.95	61.93	55.57	56.65	56.54	56.14	56.69	56.93	69.23	100	69.33	67.54	68.99	69	70.15	69.7	69.66	69.89	69.11	68.35	75.98	68.07	69.15	69.87	70.49	69.52	67.11	67.94	65.74	69.47	67.53	68.94	75.62	67.66	76.63	69.51	69.48	69.91	69.02	65.89	67.45	65.96	69.38	69.35	69.39	66.27	67.36
Nocardia africana NBRC 100379	63.8	63.59	62.7	62.16	56.42	57.49	57.64	57.51	57.88	58.17	70.2	69.33	100	67.8	68.54	69.79	70.02	70.39	93.18	70.91	70.06	68.93	70.77	68.38	69.56	70.93	70.62	68.77	68.77	68.36	67.18	93.28	72.04	68.8	69.54	68.21	69.21	70.4	93.27	70.94	70.21	67.41	67.51	67.77	70.14	70.19	68.42	68.02	68.47
Nocardia alba DSM 44684	64.46	63.58	62.73	62.7	56.41	57.61	57.44	56.94	57.54	57.77	71.34	67.54	67.8	100	70	70.77	71.46	71.09	68.16	71.37	70.63	82.86	67.39	71.21	71.14	71.51	71.86	70.49	68.7	81.71	68.36	68.04	66.43	70.47	67.09	81.56	67.49	71.66	68.27	71.49	70.95	68.31	90.6	68.06	71.21	71.15	70.21	68.23	70.02
Nocardia altamirensis NBRC 108246	63.95	64.08	63.5	63.49	56.02	57.46	57.29	56.92	57.4	57.79	76.6	68.99	68.54	70	100	76.19	75.47	76.09	68.56	77.35	76.17	70.99	68.92	72.88	75.96	77.05	75.69	81.71	70.08	70.73	68.03	68.45	66.8	82.2	68.64	70.21	69.17	73.65	68.67	77.42	72.78	68.28	69.73	68.3	76.88	76.6	73.14	69.05	71.2
Nocardia amamiensis NBRC 102102	64.4	64.42	63.72	63.72	56.67	57.75	58.05	57.23	58.05	58.33	84.64	69	69.79	70.77	76.19	100	76.95	76.51	69.68	85.33	84.18	72.05	69.6	73.65	83.7	84.69	76.94	76.92	71.7	71.55	69.47	69.76	67.5	76.49	68.82	70.77	69.7	74.83	70	85.02	74.08	69.7	70.13	69.9	84.18	84.82	73.19	70.68	72.29
Nocardia amikacinitolerans DSM 45539	64.78	64.88	63.89	64.07	57.05	58.03	58.12	57.54	58.28	58.68	76.87	70.15	70.02	71.46	75.47	76.95	100	77.06	70.14	77.03	76.59	72.74	69.97	75.71	76.25	76.83	93.69	75.57	72.32	72.32	70.06	70.26	67.79	75.14	69.57	71.84	70.38	75.39	70.2	76.99	77.7	70.26	71.55	70.5	76.43	76.6	75.62	70.9	72.2
Nocardia anaemiae NBRC 100462	64.45	64.47	63.92	63.84	56.39	57.71	57.76	57.28	57.73	58.05	76.77	69.7	70.39	71.09	76.09	76.51	77.06	100	70.53	77.53	76.64	72	70.37	74.5	75.99	77.31	77.13	76.54	71.18	71.58	68.8	70.53	68.29	76.48	69.88	71.09	69.92	74.4	70.46	77.38	74.14	69.14	70.84	69.29	76.79	76.55	74.21	69.75	71.64
Nocardia aobensis NBRC 100429	64.4	63.75	62.69	62.49	56.4	57.54	57.45	57.28	57.59	58.09	70.7	69.66	93.18	68.16	68.56	69.68	70.14	70.53	100	70.9	70.4	68.76	70.61	69.3	69.97	71.11	70.69	69.23	68.96	68.5	67.86	95.89	72.13	69	70.04	67.83	69.52	70.39	93.24	71.43	70.48	67.74	67.94	68.24	70.56	70.5	69.19	68.32	68.65
Nocardia arthritidis NBRC 100137	65.28	65	64.15	64.29	56.97	58.09	58.31	57.69	58.38	58.54	89.46	69.89	70.91	71.37	77.35	85.33	77.03	77.53	70.9	100	88.98	72.57	70.29	75.01	88.84	89.53	77.71	78.12	72.65	72.09	70.53	70.87	68.77	77.82	69.59	71.75	70.06	75.58	71.14	95.48	75.39	70.45	71.31	71.18	95.03	89.39	74.24	71.51	72.89
Nocardia asiatica NBRC 100129	64.77	64.47	63.69	63.87	56.78	57.81	58.05	57.79	58.34	58.49	90.51	69.11	70.06	70.63	76.17	84.18	76.59	76.64	70.4	88.98	100	72.23	69.75	74.28	93.8	88.07	77.24	76.95	72.19	71.76	70.1	70.2	67.91	76.78	68.86	71.42	69.59	74.98	70.41	88.81	74.85	70.18	70.68	70.78	88.39	90.78	73.86	70.78	72.72
Nocardia asteroides NCTC 11293	64.28	64.3	63.57	63.39	56.74	58.16	57.84	57.64	58.27	58.41	72.15	68.35	68.93	82.86	70.99	72.05	72.74	72	68.76	72.57	72.23	100	68.38	70.99	71.94	72.65	73.19	71.64	69.9	82.8	68.83	68.89	66.65	71.08	68.12	82.83	68.37	72.87	68.88	72.47	72.37	68.88	83.07	69.12	71.79	72	71.14	69.37	70.67
Nocardia aurantiaca CT2-14	63.01	62.69	62.37	61.97	55.69	56.73	56.64	56.57	56.93	57.31	69.64	75.98	70.77	67.39	68.92	69.6	69.97	70.37	70.61	70.29	69.75	68.38	100	68.45	69.58	70.26	70.24	68.84	67.71	67.75	66.15	70.74	69.13	68.71	84.28	67.63	75.91	69.54	71	70.09	68.92	66.25	67.34	66.27	69.65	69.58	68.96	66.79	67.64
Nocardia aurea SYSU K10002	64.95	63.77	63.1	63.05	56.31	57.41	57.47	57.21	57.82	58.16	74.62	68.07	68.38	71.21	72.88	73.65	75.71	74.5	69.3	75.01	74.28	70.99	68.45	100	74.64	74.72	75.87	73.07	70.1	70.48	69.27	69.11	67.36	73.13	67.35	69.92	68.12	72.82	69.46	75.19	73.47	69.07	69.93	69.51	74.77	74.61	73.4	69.63	71.93
Nocardia barduliensis 335427	64.66	63.97	63.36	63.68	56.35	57.27	57.48	57.04	57.53	57.5	90.96	69.15	69.56	71.14	75.96	83.7	76.25	75.99	69.97	88.84	93.8	71.94	69.58	74.64	100	87.89	76.82	76.66	71.81	71.28	70.01	69.85	68.11	76.42	68.52	71.39	69.09	74.81	69.9	88.95	74.49	70.06	70.71	70.6	89.04	91.4	73.67	70.51	72.6
Nocardia beijingensis NBRC 16342	65.32	64.89	64.34	64.14	57.09	58.22	58.35	57.9	58.35	58.68	88.4	69.87	70.93	71.51	77.05	84.69	76.83	77.31	71.11	89.53	88.07	72.65	70.26	74.72	87.89	100	77.82	77.37	72.78	72.58	70.31	71.01	69.02	77.37	69.61	71.7	70.08	75.37	70.99	89.87	75.21	70.41	71.72	71.08	89.22	88.11	73.83	71.25	72.89
Nocardia bhagyanarayanae DSM 103495	65.18	65.01	64.44	64.35	57.38	58.14	58.19	57.65	58.33	58.56	77.3	70.49	70.62	71.86	75.69	76.94	93.69	77.13	70.69	77.71	77.24	73.19	70.24	75.87	76.82	77.82	100	75.75	72.59	73.44	70.38	70.76	68.37	75.47	69.76	72.23	70.46	75.8	70.9	77.86	78.11	70.64	72.27	70.83	77.23	77.32	76.14	71.12	72.6
Nocardia brasiliensis NCTC11294	64.05	64.41	63.37	63.7	56.32	57.56	57.36	56.96	57.33	57.77	77.06	69.52	68.77	70.49	81.71	76.92	75.57	76.54	69.23	78.12	76.95	71.64	68.84	73.07	76.66	77.37	75.75	100	70.79	70.99	68.77	69.31	67.35	82.86	69.05	70.67	69.85	74	69.42	77.73	73.5	69.15	70.24	68.99	77.2	77.09	73.54	69.4	71.55
Nocardia brevicatena NBRC 12119	63.88	63.37	62.61	62.78	56.45	57.41	57.67	57.04	57.5	58.04	72.24	67.11	68.77	68.7	70.08	71.7	72.32	71.18	68.96	72.65	72.19	69.9	67.71	70.1	71.81	72.78	72.59	70.79	100	69.53	73.98	68.91	66.66	70.38	66.67	69.17	67.23	74.56	68.94	72.67	72.45	73.97	68.48	74.59	72.03	71.91	69.65	75.29	70.45
Nocardia caishijiensis DSM 44831	64.34	64.26	63.37	63.28	56.64	57.88	57.83	57.35	57.83	58.14	72.08	67.94	68.36	81.71	70.73	71.55	72.32	71.58	68.5	72.09	71.76	82.8	67.75	70.48	71.28	72.58	73.44	70.99	69.53	100	68.67	68.46	66.74	70.74	67.59	92.55	68.11	72.2	68.43	72.06	71.99	68.69	82.39	68.98	71.68	71.67	70.84	68.91	70.1
Nocardia carnea NBRC 14403	63.93	62.95	62.17	62.21	56.14	57.3	57.51	57	57.46	57.83	70.42	65.74	67.18	68.36	68.03	69.47	70.06	68.8	67.86	70.53	70.1	68.83	66.15	69.27	70.01	70.31	70.38	68.77	73.98	68.67	100	67.52	65.85	68.27	65.2	68.32	65.8	72.9	67.62	70.93	71.11	93.13	67.92	81.49	70.38	70.17	68.73	81.11	70.09
Nocardia cerradoensis NBRC 101014	64.44	63.74	62.7	62.42	56.29	57.62	57.48	57.09	57.81	58.19	70.52	69.47	93.28	68.04	68.45	69.76	70.26	70.53	95.89	70.87	70.2	68.89	70.74	69.11	69.85	71.01	70.76	69.31	68.91	68.46	67.52	100	72.46	68.84	69.8	67.7	69.68	70.54	93.01	71.29	70.09	67.68	67.72	67.9	70.46	70.26	68.86	68.13	68.62
Nocardia coffeae CA2R105	62.73	62.29	61.22	61.19	55.45	56.15	56.1	56.14	56.35	56.69	68.46	67.53	72.04	66.43	66.8	67.5	67.79	68.29	72.13	68.77	67.91	66.65	69.13	67.36	68.11	69.02	68.37	67.35	66.66	66.74	65.85	72.46	100	66.95	67.91	65.93	67.49	68	72.47	69.22	67.94	66.64	65.96	65.97	68.76	68.49	66.94	65.97	66.91
Nocardia colli CICC 11023	63.67	64.19	63.35	63.61	55.88	57.21	57.02	56.76	57.25	57.58	77.04	68.94	68.8	70.47	82.2	76.49	75.14	76.48	69	77.82	76.78	71.08	68.71	73.13	76.42	77.37	75.47	82.86	70.38	70.74	68.27	68.84	66.95	100	68.63	70.24	69.2	73.58	69.13	77.74	72.94	68.36	70.11	68.37	77.1	76.96	73.22	69.1	71.12
Nocardia concava NBRC 100430	62.78	62.49	61.91	61.55	55.41	56.9	56.66	56.13	56.83	57.19	68.93	75.62	69.54	67.09	68.64	68.82	69.57	69.88	70.04	69.59	68.86	68.12	84.28	67.35	68.52	69.61	69.76	69.05	66.67	67.59	65.2	69.8	67.91	68.63	100	67.08	75.73	69.14	70.1	69.63	68.28	65.31	66.89	65.51	68.97	68.96	68.56	65.9	67.15
Nocardia coubleae DSM 44960	63.39	63.51	63.12	62.9	56.82	57.27	57.44	57.29	57.26	57.73	71.49	67.66	68.21	81.56	70.21	70.77	71.84	71.09	67.83	71.75	71.42	82.83	67.63	69.92	71.39	71.7	72.23	70.67	69.17	92.55	68.32	67.7	65.93	70.24	67.08	100	67.72	72.15	67.92	71.64	71.86	68.55	82.27	68.54	71.49	71.35	71.04	68.55	69.84
Nocardia crassostreae NBRC 100342	62.75	62.57	61.75	61.67	55.51	56.79	56.89	56.22	56.66	57.33	69.65	76.63	69.21	67.49	69.17	69.7	70.38	69.92	69.52	70.06	69.59	68.37	75.91	68.12	69.09	70.08	70.46	69.85	67.23	68.11	65.8	69.68	67.49	69.2	75.73	67.72	100	69.8	69.6	70.13	69.33	66.16	67.54	66.04	69.46	69.48	69.6	66.48	67.53
Nocardia cyriacigeorgica DSM 44484	65.42	65.45	64.7	64.32	57.56	58.23	58.34	57.77	58.37	58.67	75.15	69.51	70.4	71.66	73.65	74.83	75.39	74.4	70.39	75.58	74.98	72.87	69.54	72.82	74.81	75.37	75.8	74	74.56	72.2	72.9	70.54	68	73.58	69.14	72.15	69.8	100	70.39	75.45	74.8	72.83	71.53	72.89	74.78	74.72	73.22	73.03	72.27
Nocardia elegans NBRC 108235	64.42	63.7	62.72	62.4	56.27	57.57	57.48	57.52	57.87	58.22	70.68	69.48	93.27	68.27	68.67	70	70.2	70.46	93.24	71.14	70.41	68.88	71	69.46	69.9	70.99	70.9	69.42	68.94	68.43	67.62	93.01	72.47	69.13	70.1	67.92	69.6	70.39	100	71.59	69.83	67.51	67.95	68.13	70.67	70.61	69.3	68.31	68.88
Nocardia exalbida NBRC 100660	65.6	65	64.27	63.94	56.94	58.16	58.18	57.79	58.14	58.52	89.48	69.91	70.94	71.49	77.42	85.02	76.99	77.38	71.43	95.48	88.81	72.47	70.09	75.19	88.95	89.87	77.86	77.73	72.67	72.06	70.93	71.29	69.22	77.74	69.63	71.64	70.13	75.45	71.59	100	75.25	70.72	71.74	71.3	96.78	89.4	74.21	71.34	73.06
Nocardia farcinica NCTC 11134	65.04	64.85	64.12	63.71	57.34	58.36	58.42	58	58.44	58.97	74.96	69.02	70.21	70.95	72.78	74.08	77.7	74.14	70.48	75.39	74.85	72.37	68.92	73.47	74.49	75.21	78.11	73.5	72.45	71.99	71.11	70.09	67.94	72.94	68.28	71.86	69.33	74.8	69.83	75.25	100	70.92	70.98	71.43	74.82	74.5	73.5	71.32	72.96
Nocardia flavorosea NBRC 108225	63.95	63.03	62.02	62.4	56.27	57.38	57.55	56.98	57.49	57.88	70.45	65.89	67.41	68.31	68.28	69.7	70.26	69.14	67.74	70.45	70.18	68.88	66.25	69.07	70.06	70.41	70.64	69.15	73.97	68.69	93.13	67.68	66.64	68.36	65.31	68.55	66.16	72.83	67.51	70.72	70.92	100	67.81	81.09	70.45	70.41	68.78	80.9	70.05
Nocardia fluminea DSM 44489	64.03	63.37	62.77	62.71	56.39	57.7	57.56	57.11	57.77	57.96	71.31	67.45	67.51	90.6	69.73	70.13	71.55	70.84	67.94	71.31	70.68	83.07	67.34	69.93	70.71	71.72	72.27	70.24	68.48	82.39	67.92	67.72	65.96	70.11	66.89	82.27	67.54	71.53	67.95	71.74	70.98	67.81	100	68.17	71.06	71.23	70.67	68.17	69.89
Nocardia fusca NBRC 14340	64.26	63.23	62.08	62.34	56.65	57.46	57.77	57.13	57.61	58.07	71.1	65.96	67.77	68.06	68.3	69.9	70.5	69.29	68.24	71.18	70.78	69.12	66.27	69.51	70.6	71.08	70.83	68.99	74.59	68.98	81.49	67.9	65.97	68.37	65.51	68.54	66.04	72.89	68.13	71.3	71.43	81.09	68.17	100	70.91	71.1	69.34	91.25	70.42
Nocardia gamkensis DSM 44956	64.89	64.36	63.86	63.58	56.32	57.33	57.58	57.14	57.31	57.79	89.12	69.38	70.14	71.21	76.88	84.18	76.43	76.79	70.56	95.03	88.39	71.79	69.65	74.77	89.04	89.22	77.23	77.2	72.03	71.68	70.38	70.46	68.76	77.1	68.97	71.49	69.46	74.78	70.67	96.78	74.82	70.45	71.06	70.91	100	89.64	73.88	70.83	72.62
Nocardia gipuzkoensis 234509	64.67	64.16	63.66	63.65	56.55	57.56	57.7	57.13	57.48	57.89	96	69.35	70.19	71.15	76.6	84.82	76.6	76.55	70.5	89.39	90.78	72	69.58	74.61	91.4	88.11	77.32	77.09	71.91	71.67	70.17	70.26	68.49	76.96	68.96	71.35	69.48	74.72	70.61	89.4	74.5	70.41	71.23	71.1	89.64	100	74.1	70.69	72.74
Nocardia goodfellowii DSM 45516	63.77	63.05	62.69	62.7	55.86	56.84	56.66	56.67	57.04	57.22	73.97	69.39	68.42	70.21	73.14	73.19	75.62	74.21	69.19	74.24	73.86	71.14	68.96	73.4	73.67	73.83	76.14	73.54	69.65	70.84	68.73	68.86	66.94	73.22	68.56	71.04	69.6	73.22	69.3	74.21	73.5	68.78	70.67	69.34	73.88	74.1	100	68.77	70.28
Nocardia grenadensis NBRC 108939	63.76	63.5	62.52	62.68	56.98	57.47	57.82	57.41	57.86	58.11	71.02	66.27	68.02	68.23	69.05	70.68	70.9	69.75	68.32	71.51	70.78	69.37	66.79	69.63	70.51	71.25	71.12	69.4	75.29	68.91	81.11	68.13	65.97	69.1	65.9	68.55	66.48	73.03	68.31	71.34	71.32	80.9	68.17	91.25	70.83	70.69	68.77	100	70.5
Nocardia harenae NBRC 108248	64.74	64.42	63.32	63.49	57.18	58.19	58.27	57.67	58.27	58.64	72.99	67.36	68.47	70.02	71.2	72.29	72.2	71.64	68.65	72.89	72.72	70.67	67.64	71.93	72.6	72.89	72.6	71.55	70.45	70.1	70.09	68.62	66.91	71.12	67.15	69.84	67.53	72.27	68.88	73.06	72.96	70.05	69.89	70.42	72.62	72.74	70.28	70.5	100
Nocardia higoensis NBRC 100133	64.79	64.11	63.16	62.94	56.9	57.84	58.09	57.47	58.15	58.3	73.12	67.61	68.44	69.92	70.89	71.98	74.58	71.92	69	73.11	72.67	70.45	68.19	72.96	72.35	73.12	74.76	70.97	71.06	70.28	70.12	68.73	67.14	70.88	67.19	69.77	68.01	72.32	68.96	73.47	79.65	69.9	69.52	70.1	72.82	72.87	71.1	70.35	71.84
Nocardia huaxiensis WCH-YHL-001	63.11	62.91	62.26	62.24	56.03	57.28	56.88	56.32	56.99	57.48	69.75	84.37	69.9	67.86	69.24	69.56	70.62	70.33	70.03	70.38	69.83	68.67	76.24	68.33	69.22	70.34	70.69	69.7	67.35	68.17	66.29	69.79	67.76	69.17	76.24	67.81	77.25	70.22	70.12	70.34	69.28	66.2	67.74	66.29	69.7	69.7	69.68	66.66	67.8
Nocardia ignorata DSM 44496	63.76	63.76	63.02	63.1	56.84	57.7	57.7	57.41	57.96	58.23	71.32	67.4	67.86	81.11	70.12	70.72	71.85	70.92	67.56	71.61	71.41	82.7	67.55	69.75	71.05	72.1	72.95	70.59	69.03	92.77	68.32	67.59	65.81	70.22	67.1	96.88	67.94	72.16	67.72	71.56	71.65	68.23	82.53	68.53	71.01	71.28	70.61	68.45	69.96
Nocardia inohanensis NBRC 100128	63.06	62.95	62.47	62.28	55.86	57.27	56.83	56.62	57.1	57.42	69.9	77.01	70.06	67.97	69.26	69.66	70.29	70.75	70.52	70.29	69.91	68.89	77.57	68.59	69.36	70.39	70.66	69.73	67.67	68.47	66.25	70.3	68.29	69.4	77.7	67.86	77.23	69.88	70.66	70.42	69.43	66.33	67.75	66.54	69.95	69.69	69.51	66.84	68.03
Nocardia iowensis NRRL 5646	64.02	64.03	63.32	63.42	55.94	57.51	57.16	57	57.43	57.67	77.65	69.19	68.91	70.51	82.66	77.28	76.27	76.92	69.22	78.38	77.29	71.49	68.93	73.25	76.88	77.87	76.23	82.85	70.64	71.19	68.71	68.9	66.91	84.44	68.74	70.51	69.62	74.39	69.19	78.16	73.51	68.64	70.08	69.1	77.59	77.67	74.12	69.57	71.41
Nocardia jejuensis NBRC 103114	63.41	62.97	62.62	62.49	55.69	56.97	56.88	56.5	57.03	57.27	70.08	75.87	69.85	68.65	69.09	69.25	70.13	70.34	70.4	70.36	69.52	69.02	76.75	69.09	69.38	70.28	70.36	69.62	67.36	68.32	66.32	70.22	68.51	69.67	76.53	67.89	76.41	69.59	70.4	70.52	69.2	66.32	68.12	66.63	69.97	69.92	69.98	66.67	68.23
Nocardia jiangxiensis NBRC 101359	63.53	62.7	61.62	61.52	55.7	56.81	56.46	56.63	56.93	57.57	69.06	68.17	72.39	66.91	67.7	68.37	68.28	68.98	72.78	69.56	68.44	67.17	69.47	68.02	68.47	69.34	68.83	68.12	67.32	67.12	66.44	72.92	94.78	67.64	68.6	66.43	68.39	68.66	73.58	69.85	68.32	66.6	66.38	66.68	69.08	68.93	67.11	66.45	67.82
Nocardia jinanensis CGMCC 4.3508	63.93	63.29	62.35	62.35	56.38	57.2	57.48	57.06	57.38	57.88	71.28	66.33	67.8	68.19	68.84	70.3	70.64	69.46	68.21	71.2	70.91	69.07	66.54	70.12	70.43	71.04	70.74	69.34	74.29	68.72	80.87	68.05	66.05	68.78	65.42	68.35	66.66	72.94	68.45	71.33	70.85	80.54	68.06	87.59	70.72	70.78	68.8	87.04	70.66
Nocardia kruczakiae NBRC 101016	64.38	63.9	62.92	62.49	56.3	57.63	57.66	57.33	57.81	58.2	70.79	69.75	93.08	68.49	68.94	70.25	70.65	70.58	96.17	71.22	70.56	69.06	70.73	69.38	70.17	71.41	70.96	69.47	69.28	68.8	67.89	95.58	72.65	69.05	70.24	67.97	69.79	70.6	93.24	71.55	70.2	67.92	68.25	68.19	70.76	70.67	69.42	68.41	68.98
Nocardia lijiangensis NBRC 108240	65.11	64.84	64.2	64.2	57.02	58.06	58.24	57.65	58.08	58.69	76.95	70.15	69.92	71.59	75.17	77.18	89.26	76.92	70.13	77.27	76.58	72.92	70.09	75.77	76.24	77.13	89.56	75.41	72.18	72.29	70.28	70.14	68.16	75.13	69.47	71.66	70.5	75.56	70.26	77.27	77.51	70.37	71.35	70.42	76.45	76.67	75.86	70.92	72.57
Nocardia macrotermitis RB20	62.91	62.39	61.36	61.59	55.2	56.25	56.11	56.04	56.13	56.57	68.52	67.96	71.57	66.57	67.39	67.51	67.7	68.51	71.98	68.7	68.02	67.02	69.18	67.66	68.3	68.7	68.34	67.52	66.27	66.57	66.03	71.97	87.51	67.23	68.59	66.36	67.84	68.24	72.08	69.12	68.03	66.17	66.28	66.18	68.83	68.72	67.06	66.04	67.02
Nocardia mangyaensis Y48	64.1	63.63	62.78	63.03	56.99	58.18	58	57.84	58.09	58.47	71.4	67.75	68.09	82.08	70.31	70.84	72.04	71.01	68.23	71.78	70.99	82.94	67.47	70.73	70.77	71.49	72.21	70.76	69.03	81.47	68.67	68.08	66.08	70.44	67.23	81.3	68.02	71.84	68.3	72.17	71.12	68.79	83.07	68.77	71.24	71.36	70.58	68.95	70.52
Nocardia mexicana DSM 44952	63.95	63.5	62.5	62.65	56.18	57.4	57.12	56.94	57.51	57.81	71.21	70.76	74.07	68.45	69.91	70.28	70.95	71.06	74.22	71.32	70.66	69.1	71.08	68.95	70.69	71.37	71.44	70.55	68.4	69.06	67.71	74.26	72.28	70.14	70.74	68.28	71.14	71.12	74.38	71.78	70.4	67.9	68.47	67.84	71.1	71.09	69.84	67.97	68.91
Nocardia mikamii NBRC 108933	64.22	63.65	62.71	62.3	56.37	57.54	57.43	57.33	57.68	58.11	70.6	69.51	92.83	68.29	68.8	69.83	70.26	70.45	95.08	71.06	70.36	68.93	70.61	69.04	69.87	71.21	70.85	69.23	68.84	68.6	67.39	95.11	72.44	69	69.91	67.76	69.69	70.44	93.16	71.33	70.15	67.66	68.03	68.2	70.48	70.34	69.26	68.26	68.83
Nocardia miyunensis NBRC 108239	63.45	62.85	61.38	61.42	55.67	57	56.71	56.73	57.14	57.48	68.87	67.9	72.34	66.67	67.31	68.08	68.38	69.08	72.55	69.44	68.2	67.28	69.67	67.97	68.09	69.27	68.85	67.78	67.64	67.2	66.25	72.67	87.94	67.31	68.42	66.22	67.97	68.52	73.35	69.48	68.14	66.47	66.22	66.69	68.85	68.6	66.83	66.64	67.7
Nocardia neocaledoniensis DSM 44717	64.24	63.86	63.2	63.32	56.99	57.98	57.93	57.38	57.88	58.21	71.85	68.08	68.24	82.39	70.5	71.39	72.6	71.5	68.25	72.08	71.57	86.21	68.05	70.37	71.21	72.42	73.35	71.02	69.27	82.82	68.33	68.42	66.42	70.58	67.63	82.84	67.99	72.45	68.32	72.05	72.21	68.54	82.92	68.59	71.44	71.69	70.84	68.96	70.49
Nocardia niigatensis NBRC 100131	63.18	62.85	62.42	62.24	55.86	57.12	57.17	56.76	57.39	57.62	69.77	75.76	70.92	67.75	68.78	69.49	69.88	70.04	71.01	70.4	69.78	68.53	88.22	68.15	69.06	70.33	70.13	68.96	67.6	68.11	66.29	70.63	68.93	68.79	84.34	67.8	76.04	69.78	70.99	70.28	69.29	66.37	67.36	66.58	69.64	69.62	68.74	66.92	67.93
Nocardia ninae NBRC 108245	63.86	63.76	63.34	63.47	55.88	57.18	57.16	56.76	57.15	57.55	77.24	69.2	68.72	70.53	82.05	76.66	75.79	76.38	69	77.9	76.68	71.45	68.72	72.9	76.61	77.69	76.1	83.07	70.42	70.94	68.86	69.03	66.74	86.23	68.64	70.8	69.56	73.87	68.96	77.86	73.11	68.68	70.23	69.03	77.26	77.21	73.92	69.25	71.29
Nocardia niwae NBRC 108934	65.05	65.02	64.35	64.16	56.96	58.07	58.27	57.58	58.28	58.48	88.97	69.79	70.81	71.3	77.15	85.23	77.12	77.36	71.17	90.56	88.5	72.44	70.26	74.7	88.43	90.1	77.74	77.52	72.97	72.19	70.61	70.97	68.68	77.56	69.49	71.81	70.26	75.29	71.13	90.78	75.06	70.34	71.21	71.06	90.36	88.89	74.11	71.45	72.83
Nocardia nova NBRC 15556	64.28	63.71	62.81	62.42	56.24	57.54	57.36	57.31	57.79	58.18	70.5	69.54	93.46	67.88	68.86	69.86	70.25	70.53	93.16	71.18	70.28	68.71	70.96	69.34	69.7	70.9	70.73	69.47	68.82	68.44	67.65	93.28	71.98	69.24	69.78	67.78	69.67	70.36	96.98	71.33	70.3	67.57	67.58	67.86	70.45	70.3	68.9	68.35	68.87
Nocardia otitidiscaviarum NCTC 1934	63.79	63.56	62.88	62.75	56.63	57.73	57.69	57.37	58.16	58.31	70.65	75.49	70.47	68.54	69.65	70.75	71.55	70.89	70.94	71.5	70.74	69.38	74.55	69.27	70.27	71.14	71.6	70.59	68.82	69.13	67.22	70.84	68.56	70.02	74.26	68.59	75.8	71.1	71	71.26	70.43	67.42	68.54	67.64	70.7	70.69	70.63	67.97	69.15
Nocardia panacis YIM PH 21724	63.14	63.4	62.34	62.08	55.55	56.95	56.95	56.46	57.21	57.48	71.99	67.08	67.85	68.22	71.48	71.74	72.4	72.24	68.15	73.1	72.18	69.73	68.07	69.61	71.71	72.72	72.78	72.3	68.76	69.19	67.08	68.25	66.71	71.7	67.69	68.71	67.7	71.63	68.13	73.09	71	67.04	68.28	67.37	72.44	71.83	70.08	67.97	69.34
Nocardia paucivorans NBRC 100373	64.62	64.17	63.15	63.11	56.87	58.16	58.2	57.86	58.66	58.56	72.42	67.1	68.85	68.96	70.33	72.09	72.5	71.78	69.18	73.01	72.7	70.06	67.77	70.83	72.09	72.91	72.9	71.24	86.2	69.78	74.55	69.06	66.91	70.38	67.22	69.4	67.79	74.44	69.19	72.85	72.96	74.59	69.08	74.9	72.14	72.15	70.04	75.14	71.04
Nocardia pneumoniae NBRC 100136	64.95	64.97	64.49	64.22	57.01	58.18	58.43	57.76	58.2	58.86	86.02	69.68	70.36	71.29	77.32	91.16	77.43	77.68	70.55	86.17	86.01	72.36	70.04	74.38	85.34	85.61	78.01	77.83	72.86	72.08	70.14	70.58	68.36	77.8	69.78	71.71	70.62	75.6	70.72	86.16	75.42	70.54	71.17	70.91	85.52	86.08	74.32	71.18	72.81
Nocardia pseudobrasiliensis DSM 44290	63.05	63.23	62.18	62.43	55.72	56.98	56.68	56.77	57.3	57.63	70.07	70.15	73.35	67.69	69.79	69.68	70.25	70.41	73.79	70.81	70.02	68.39	70.72	68.25	69.48	70.52	70.44	70.63	68.04	68.03	66.24	73.78	71.79	70.52	70.56	67.41	70.23	70.44	73.88	70.68	69.6	66.55	67.59	66.67	70.22	70.05	68.69	66.9	68.57
Nocardia puris DSM 44599	64.8	64.45	63.95	63.91	57.46	58.3	58.29	58.14	58.88	58.88	74.31	69.27	69.42	70.91	73.13	73.93	78.92	74.26	69.59	74.85	74.86	72.34	69.15	73.52	75.02	74.73	79.3	73.65	71.45	71.85	70.09	69.52	67.18	73	68.32	70.97	69.23	74.6	69.55	74.92	76.27	70.2	70.84	69.67	74.27	74.18	73.61	70.36	71.98
Nocardia rhamnosiphila NBRC 108938	64.39	63.27	62.1	62.19	56.59	57.35	57.67	57.21	57.69	57.81	71.36	66.19	68.12	68.64	68.48	70.25	70.58	69.65	68.62	71.23	71.08	69.13	66.64	69.96	70.98	71.25	70.96	69.18	74.98	69.02	81.5	68.25	66.81	68.81	65.65	68.55	66.33	72.93	68.4	71.6	71.16	81.36	68.25	93.97	71.28	71.11	69.15	92.64	70.53
Nocardia rhizosphaerihabitans CGMCC 4.7329	64.35	64.12	63.08	63.03	56.88	57.84	57.74	57.45	57.88	58.06	72.45	68.37	68.25	82.99	70.85	71.6	72.59	71.81	68.62	72.6	72.02	87.53	68.18	70.9	71.73	72.31	72.95	71.21	69.35	82.89	68.37	68.45	66.33	70.94	67.76	82.78	68.19	72.55	68.47	72.7	72.26	68.58	83.63	68.63	71.93	72.25	71.1	68.97	70.71
Nocardia salmonicida NBRC 13393	64.11	63.77	62.73	62.87	56.44	57.41	57.45	57.39	57.78	57.89	71.21	67.45	67.63	90.03	69.77	70.27	71.46	70.99	68.11	71.44	70.6	83.25	67.47	70.45	70.6	71.29	71.87	70.31	68.57	81.93	68.21	68.01	65.95	70.06	67.2	82.1	67.75	71.48	68.29	71.7	71.03	68.32	91.57	68.32	71.02	71.25	70.62	68.38	69.94
Nocardia seriolae NBRC 15557	62.76	62.7	62.02	61.9	55.49	57.01	56.62	56.29	56.97	57.35	68.73	75.62	69.86	67.03	68.72	68.71	69.56	69.54	69.96	69.59	68.93	68.01	84.26	67.76	68.31	69.45	69.86	69.16	66.52	67.63	65.48	69.82	68.08	68.71	86.26	67.14	76.05	69.23	70.02	69.47	68.83	65.42	66.78	65.3	68.63	68.77	68.53	66.21	67.42
Nocardia shimofusensis NBRC 100134	64.95	63.85	63.14	63.17	57.06	57.85	58.08	57.77	58.14	58.6	73.18	67.45	68.32	69.92	71.28	72.32	74.94	72.12	69.32	73.27	73.24	70.78	67.86	73.18	73	73.34	74.91	71.38	71.37	70.37	70.7	69.02	67.11	71.14	67.41	69.93	67.77	72.48	69.01	73.53	79.83	70.44	69.63	70.5	72.94	72.86	71.5	70.47	72.02
Nocardia sienata NBRC 100364	64.31	63.58	62.61	62.54	56.56	57.57	57.66	57.17	57.63	58.05	71.76	66.48	68.54	68.72	69.2	70.56	71.2	70.19	68.93	71.74	71.53	69.58	67.02	69.92	71.37	71.77	71.41	69.73	75.51	69.14	81.6	68.65	66.87	69.05	66.08	68.95	66.72	73.4	68.7	71.94	72.19	81.49	68.67	92.51	71.4	71.43	69.72	91.86	70.84
Nocardia takedensis NBRC 100417	64.93	64.09	63.12	63.52	56.33	57.7	57.52	57.42	57.75	58.21	73.48	68.17	68.49	70.58	72.21	72.8	74.84	73.38	69.15	74.21	73.7	71.04	68.27	77.43	73.53	74.08	75.15	72.55	70.26	70.75	69.55	69.03	67.25	72.31	67.49	69.96	68.25	72.7	69.36	74.36	74.32	69.49	69.68	69.78	73.49	73.48	72.59	69.82	72.34
Nocardia tenerifensis DSM 44704	63.82	63.99	63.46	63.18	56.32	57.34	56.93	56.86	57.31	57.72	76.99	68.83	68.9	70.12	81.35	76.12	75.18	76.55	69.33	77.83	76.76	71.19	68.64	72.48	76.26	77.55	75.61	82.36	70.27	71.06	68.77	69.15	67.09	85.97	68.64	70.42	69.32	74.04	69.25	77.75	73.25	68.63	70.17	68.7	77.12	76.75	73.47	68.96	71.33
Nocardia tengchongensis CFH S0057	62.09	61.94	61.35	61.22	54.79	56.1	55.9	55.95	56.32	56.54	68.27	74.74	69.14	66.78	67.63	68.22	68.93	68.87	69.33	68.95	68.33	67.52	83.58	67.02	67.79	68.95	69.15	68.02	66.36	66.93	64.96	69.41	67.25	67.8	82.78	66.38	74.75	68.4	69.61	69.07	67.76	64.85	66.55	65.22	68.74	68.15	67.7	65.54	66.59
Nocardia terpenica IFM 0706	62.49	62.41	61.37	61.6	55.38	56.28	56.11	56.18	56.33	56.84	68.67	69.15	72.36	66.46	68.53	68.53	69.53	69.16	72.97	69.92	68.54	67.23	70.14	66.79	68.38	69.57	69.48	69.08	66.85	67.29	65.4	72.84	71.48	68.56	69.21	66.54	68.95	69.38	72.9	69.78	68.39	65.38	65.79	65.64	69.26	69.05	68.12	66.27	67.41
Nocardia testacea NBRC 100365	64.37	63.72	62.61	62.61	56.6	57.42	57.92	57.42	57.8	58.01	71.62	66.58	68.36	68.77	69.17	70.76	71.09	69.84	68.8	71.71	71.41	69.63	66.88	69.97	71.17	71.63	71.32	69.62	75.06	69.09	81.57	68.74	66.89	69.1	66.01	68.63	66.76	73.25	68.66	71.98	71.72	81.42	68.66	91.77	71.41	71.44	69.3	91.29	70.81
Nocardia thailandica NBRC 100428	64.57	64.02	63.25	62.87	56.59	57.98	57.78	57.49	58.22	58.57	71.67	68.04	68.31	76.28	70.03	71.33	72.11	71.33	68.52	72.23	71.52	77.99	68.29	70.43	71.27	72.24	72.27	70.74	69.46	76.63	68.45	68.68	66.59	70.52	67.8	76.14	68.13	72.02	68.55	72.22	71.98	68.54	76.05	68.98	71.72	71.69	70.23	69.06	70.94
Nocardia transvalensis NBRC 15921	64.14	63.79	62.65	62.87	56.01	57.17	57.31	56.79	57.33	57.74	70.93	70.38	74.19	68.2	69.58	69.81	70.49	70.81	74.57	71.22	70.15	68.89	71	69.2	70.46	71.17	70.87	70.33	68.24	68.73	67.75	74.63	72.84	69.74	70.31	68.1	70.72	70.71	74.77	71.68	70.26	68.11	68.02	67.89	70.98	71	69.35	68	69.01
Nocardia uniformis NBRC 13702	62.89	62.97	62.59	62.5	56.15	57.36	56.99	56.95	57.52	57.68	69.95	74.65	69.58	68.12	69.5	69.9	70.88	70.29	70.16	70.65	69.85	68.98	74.01	68.52	69.37	70.54	71.02	70.2	67.54	68.45	66.38	69.82	67.74	69.58	73.91	68.26	75.13	70.3	70.37	70.25	69.68	66.6	68.03	66.75	69.7	69.56	70.32	66.93	68.33
Nocardia vermiculata NBRC 100427	63.77	63.13	62.3	61.85	56.11	57.05	57.05	56.88	57.32	57.62	69.13	68.24	80.34	67.12	67.47	68.43	69.17	68.7	81.18	69.85	69.01	67.85	69	67.95	68.57	69.25	69.24	68.11	68.01	67.37	68.41	80.86	70.57	67.77	68.28	66.88	68.28	69.51	80.89	70.04	69.02	68.47	67.05	67.86	69.23	68.95	67.89	68.06	68.13
Nocardia veterana DSM 44445	63.5	63.45	62.64	62.36	56.08	57.24	57.11	56.72	57.2	57.53	70.29	69.74	86.24	67.7	68.55	69.86	70.22	70.48	86	70.67	70.15	68.76	70.79	68.48	69.86	70.89	70.55	69.4	68.67	68.24	67.1	86.07	71.65	68.88	70.1	67.95	69.69	70.47	85.98	70.92	70.19	67.35	67.62	67.42	70.45	70.4	69.27	68.07	68.22
Nocardia vinacea NBRC 16497	64.7	64.31	63.69	63.68	56.85	57.61	57.83	57.27	57.78	58.22	76.44	69.55	69.81	71.06	76.02	76.35	76.74	91.31	70.23	77.03	76.28	71.82	70.1	73.94	75.87	76.74	77.15	76.01	70.96	71.57	68.89	70.11	68.64	76.16	69.63	70.97	69.74	74.46	70.17	77.02	73.79	68.97	70.57	69.26	76.49	76.33	74.05	69.49	71.56
Nocardia vulneris NBRC 108936	64.02	64.33	63.4	63.53	56.37	57.51	57.18	57.1	57.45	57.79	76.87	69.24	68.87	70.33	81.53	76.36	75.2	76.21	69.23	77.79	76.7	71.37	68.58	72.81	76.63	77.21	75.41	96.86	70.43	70.78	68.9	69.22	67.24	82.81	68.87	70.43	69.61	73.96	69.28	77.69	73.04	69	69.97	68.94	76.89	76.94	73.29	69.41	71.63
Nocardia xishanensis NBRC 101358	64.95	64.84	64.13	64.13	57.1	57.81	58.14	57.8	58.36	58.59	76.98	70.2	70.14	71.72	75.3	76.91	88.6	76.93	70.36	77.64	76.79	73.06	70.34	75.44	76.59	77.46	88.87	75.47	72.24	72.44	70.03	70.33	68.11	75.26	69.66	71.72	70.35	75.41	70.6	77.48	77.26	69.98	71.48	70.28	76.75	76.85	75.41	70.77	72.72
Nocardia yamanashiensis NBRC 100130	62.84	62.94	62.26	62.09	55.92	57.19	57.06	56.67	57.01	57.39	69.44	76.64	69.68	67.68	68.88	69.22	70.16	70.22	70.03	70.03	69.42	68.81	77.15	68.05	68.84	69.92	70.53	69.58	67.15	68.37	65.87	69.83	67.71	69.17	77.42	67.84	77.03	69.81	69.98	70.07	69.18	65.92	67.64	65.88	69.44	69.25	69.17	66.3	67.8
Nocardia yunnanensis CFH S0054	62.94	62.81	62.25	61.83	55.61	56.9	56.64	56.28	56.91	57.28	68.89	75.51	70.04	67.29	68.57	68.67	69.55	69.54	70.26	69.63	68.92	68.43	83.38	67.77	68.41	69.59	69.72	68.98	67.06	67.86	65.58	70.05	68.39	68.75	85.01	67.64	75.5	69.34	70.04	69.64	68.79	65.64	67.25	65.74	68.86	68.72	68.84	66.11	67.67
Rhodococcoides fascians NBRC 12155	62.81	64.31	62.23	63.13	57.44	58.77	58.58	58.23	58.51	59.11	60.34	58.75	59.58	60.03	59.69	60.15	60.64	60.34	59.89	61.15	60.27	60.69	59.33	59.82	59.78	60.69	60.97	59.83	59.8	60.55	60.14	59.8	58.56	59.59	59.15	59.9	59.04	61.06	59.95	60.91	61.32	60.19	59.84	59.76	60.2	59.68	59.56	60.46	61.09
Rhodococcoides corynebacterioides NBRC 14404	63.54	64.35	62.52	62.97	57.91	59.04	59.04	58.56	59.2	59.54	61.43	60.08	60.95	61.38	61.06	61.64	61.7	61.18	61.49	62.09	61.78	62.02	60.4	61.28	60.98	62.06	61.99	61.26	61.13	61.73	61.46	61.36	59.77	60.92	60.55	61.3	60.36	62.27	61.3	62.02	62.63	61.53	61.17	61.26	61.33	60.93	60.53	61.52	62.19
Rhodococcoides kroppenstedtii DSM 44908	63.34	64	62.55	62.79	57.57	59.08	58.91	58.36	59.02	59.24	61.43	59.64	61.07	60.83	60.84	60.95	61.31	60.87	61.09	61.95	61.63	61.62	60.24	61.03	60.89	61.86	61.64	61.02	60.9	61.44	60.99	61.11	59.44	60.86	60.45	60.89	60.17	62.02	61.25	61.6	62.21	61.26	60.8	60.85	61.02	60.91	60.2	61.08	62.02
Rhodococcoides kyotonense JCM 23211	63.74	64.95	63.01	63.96	57.75	59.02	59.09	58.43	59.01	59.06	61.38	59.76	60.63	60.91	60.54	61.02	61.59	61.11	60.61	61.91	61.44	61.6	59.84	60.83	60.62	61.43	61.59	60.89	60.93	61.46	60.79	60.56	59.85	60.67	59.4	60.83	59.81	61.88	60.69	61.52	62.46	60.86	60.56	60.74	60.95	60.74	59.99	61.04	61.84
Rhodococcoides trifolii CCM 7905	63.16	64.28	62.32	62.65	57.26	58.68	58.5	58.03	58.51	58.81	60.63	59.19	60.04	60.46	59.87	60.49	60.77	60.38	60.08	61.19	60.76	60.71	59.22	60.13	60.13	60.97	60.89	60.35	59.87	60.54	59.75	59.78	58.74	60.06	59.2	59.83	59.29	61	60.07	61.09	61.26	59.62	59.97	59.99	60.46	59.92	59.48	59.97	61.21
Rhodococcoides yunnanense NBRC 103083	63.29	64.67	62.78	63.79	57.72	59	58.87	58.45	59	59.17	60.89	59.56	60.18	60.63	60.42	60.77	61.11	60.75	60.13	61.41	61.01	61.11	59.67	60.47	60.23	61.2	61.21	60.42	60.74	61.04	60.45	60.31	59.23	60.23	59.14	60.38	59.28	61.53	60.1	61.37	62.01	60.55	60.42	60.33	60.58	60.45	59.81	60.69	61.38
Rhodococcus aetherivorans DSM 44752	64.41	64.19	63.05	63.37	58.69	58.82	59.66	59.16	59.48	59.48	61.38	59.79	61.1	60.81	60.55	61.65	61.67	61.26	61.32	62.08	61.56	61.58	60.75	61.12	61.57	61.91	62.19	60.64	61.55	61.68	60.95	61.17	59.97	60.17	59.86	60.99	59.61	62.21	61.07	61.96	62.69	60.85	60.5	61.31	61.48	61.29	60.28	61.5	62.16
Rhodococcus agglutinans CCTCC AB2014297	65.29	66.3	64.07	64.05	58.44	59.65	59.73	59.22	59.77	60.2	63.06	61.42	62.3	62.13	62.13	63.04	63.31	62.69	62.48	63.68	63.11	63.15	61.71	62.08	62.35	63.52	63.52	62.28	62.41	62.78	62.35	62.62	60.85	62.06	61.34	62.31	61.02	64.24	62.43	63.39	63.64	62.37	62	62.02	62.58	62.78	61.61	62.46	63.37
Rhodococcus artemisiae YIM65754	63.64	62.46	61.25	62.01	58.84	58.71	58.92	58.98	58.98	59.26	61.06	59.64	59.98	60.77	59.41	60.35	60.55	59.91	60.73	61.04	60.39	60.73	59.74	60.67	61.27	60.82	61.02	59.67	60.71	60.75	61.2	60.83	60.1	59.36	58.72	60.61	58.74	61.47	60.95	61.44	61.11	60.89	60.36	60.69	61.38	60.99	60.62	60.31	61.59
Rhodococcus chondri CC-R104	64.4	63.74	62.46	63.03	59.53	59.33	59.6	59.79	59.55	59.91	62.29	60.46	61.48	61.85	61.01	61.89	61.91	61.48	61.82	62.31	62.2	61.84	61.07	61.62	62.24	62.2	62.02	61.07	61.85	61.71	62.04	61.82	60.89	60.83	59.89	61.74	59.88	62.64	62.19	62.64	62.81	61.86	61.69	61.71	62.43	62.55	61.65	61.73	62.88
Rhodococcus coprophilus NBRC 100603	64.58	63.78	62.52	62.83	58.71	59.42	59.98	58.86	59.53	59.71	63.04	60.5	61.63	62.42	61.44	62.23	62.31	62.15	62.29	62.76	62.64	62.31	60.98	62.16	62.22	62.65	62.43	61.58	62.02	62.25	62.73	62.14	61.12	61.32	60.44	61.72	60.54	62.84	62.19	63.17	63.19	62.7	62.09	62.48	62.52	62.35	61.3	62.29	63.35
Rhodococcus defluvii Ca11	65.21	66.64	63.9	64.83	58.63	59.63	60.01	59.24	59.89	60.16	63.29	61.63	62.66	62.44	62.51	63.14	63.52	62.87	62.63	63.74	63.19	63.25	61.9	62.35	62.42	63.64	63.78	62.53	62.81	63.08	62.77	62.55	60.96	62.23	61.47	62.53	61.5	64	62.83	63.51	63.45	62.37	62.28	62.67	62.81	62.77	61.97	62.74	63.54
Rhodococcus equi DSM 20307	65.04	65.98	63.76	64.17	58.69	59.62	59.92	59.25	59.92	59.98	63.15	61.29	62.39	62.17	61.96	62.93	63.33	62.51	62.48	63.26	63.12	63.05	61.9	62	62.39	63.22	63.63	62.35	62.59	63.03	62.67	62.59	60.88	61.77	61.25	62.5	61.22	63.91	62.34	63.21	63.36	62.57	61.97	62.14	62.81	62.72	61.77	62.4	63.35
Rhodococcus erythropolis NBRC 15567	63.91	65.39	63.05	64.02	58.22	58.94	59.19	58.5	59.13	59.33	61.26	59.82	60.53	61.49	60.73	61.2	61.9	61.32	60.65	61.87	61.62	61.83	60.31	60.9	60.77	61.94	62	60.65	60.83	61.81	60.57	60.62	59.25	60.78	59.87	61.25	59.93	62.5	60.68	62.01	62.2	60.72	61.23	60.47	61.24	61.03	60.32	60.75	61.59
Rhodococcus globerulus NBRC 14531	64.32	64.79	62.78	63.65	57.95	58.97	59.21	58.36	58.95	59.17	61.99	59.98	60.75	62.07	60.78	61.57	61.67	61.39	61.45	61.98	61.65	61.82	60.24	61.65	61.54	62.02	61.89	60.92	61.07	61.72	61.25	61.44	60.09	60.78	59.89	61.05	60.11	62.53	61.66	62.52	61.97	61.36	61.79	61.1	61.95	61.83	60.87	60.6	61.88
Rhodococcus gordoniae NCTC13296	63.93	63.7	61.99	62.19	58.55	59.48	59.53	59.04	59.81	59.68	61.95	60.11	61.65	61.64	60.93	61.9	62.06	61.43	61.62	62.47	62.16	61.86	60.38	61.22	61.39	62.27	62.25	61.17	62.07	61.99	62.01	61.53	59.91	60.93	60.13	61.28	60.38	62.82	61.81	62.22	62.75	62.19	61.33	61.86	61.69	61.54	60.7	62.03	62.5
Rhodococcus indonesiensis CSLK01-03	65.38	65.01	63.92	64.62	60.48	59.83	60.53	60.5	60.22	60.43	62.6	61.28	62.03	62.05	61.82	62.73	62.93	62.34	62.39	63.12	62.77	62.58	61.99	62.02	62.85	63.03	63.38	61.8	62.76	62.74	62.35	62.25	61.24	61.4	60.75	62.44	61.06	63.58	62.37	63.1	63.68	62.2	61.76	62.55	62.83	62.95	62.3	62.62	63.3
Rhodococcus jostii DSM 44719	65.61	66.51	64.49	65.5	59.39	59.59	59.98	59.03	59.3	59.76	62.44	60.21	61.5	61.73	61.14	62.34	62.28	61.74	61.65	62.88	62.46	62.28	60.79	61.73	61.96	62.94	62.85	61.4	61.73	62.66	61.09	61.4	60.68	61.26	60.19	61.73	60.09	63.2	61.55	62.57	63.45	61.14	61.84	61.5	61.88	61.94	61.13	61.9	62.68
Rhodococcus koreensis DSM 44498	66	66.41	64.7	65.38	59.38	59.92	60.27	59.14	59.43	59.97	62.1	60.39	61.46	62.06	61.2	61.85	62.04	62.03	61.79	62.69	62.22	62.46	60.73	61.94	61.9	62.96	63.19	61.47	61.95	62.51	61.06	61.53	60.79	61.2	60.13	61.95	60.04	63.25	61.67	62.58	63.42	61.04	61.9	61.51	61.85	61.73	61.03	61.75	62.64
Rhodococcus maanshanensis NBRC 100610	66.27	67.26	65.23	65.75	58.95	59.86	60.05	59.27	59.82	60.26	64.07	61.94	62.77	63.17	62.99	63.93	64.25	63.53	62.87	64.22	63.93	63.94	62.38	63.06	63.37	64.31	64.44	63.22	63.15	63.74	62.6	62.81	61.24	62.93	61.98	63.05	62.11	64.61	62.94	64.11	64.53	62.48	62.88	62.6	63.71	63.58	62.45	62.74	63.69
Rhodococcus marinonascens NBRC 14363	65.07	66.44	64.22	64.7	58.85	59.56	60.07	59.18	59.59	59.96	62.77	61.22	61.61	62.44	62.38	62.72	63.08	62.6	61.86	63.13	62.83	62.9	61.67	62.35	62.42	63.14	63.39	62.51	62.19	62.69	62.07	61.83	60.46	62.21	61.03	62.38	61.35	63.86	62.09	63.28	62.9	62.07	62.16	62.27	62.52	62.27	61.43	62.12	62.99
Rhodococcus navarretei EXRC-4A-4	62.95	64.48	63.22	64.21	58.76	59.01	58.84	58.99	58.72	59.24	60.58	59.68	59.87	60.48	60.27	60.49	60.95	60.57	59.85	61.2	60.58	61.02	59.94	60.2	60.77	61.07	61.12	60.2	60.23	60.55	60.5	60.05	59.58	60.25	59.31	60.86	59.16	61.52	60.17	60.94	61.64	60.65	60.36	60.14	60.93	60.76	60.49	60.58	61.44
Rhodococcus olei JCM 32206	65.72	66.1	64.7	65.01	59.67	59.42	59.8	59.76	59.61	60.17	62.96	61.95	62.61	62.49	62.13	63.32	63.58	62.69	62.72	63.8	63.26	63.24	62.5	62.7	62.99	63.45	63.81	62.29	62.59	63.29	62.31	62.77	61.78	61.93	61.68	63.08	61.46	63.76	62.53	63.45	63.95	62.1	62.31	62.39	63.35	63.22	62.44	62.48	63.04
Rhodococcus opacus DSM 43205	65.68	66.78	64.65	65.76	59.33	60.02	60.09	59.07	59.49	60.08	62.68	60.42	61.77	62.41	61.7	62.63	62.73	62.05	61.63	63.26	62.69	62.53	60.99	62.11	61.94	62.94	63.3	61.83	62.06	62.75	61.61	61.83	60.73	61.69	60.82	61.9	60.45	63.44	62.03	63.23	63.39	61.72	62.15	61.65	62.52	62.25	61.51	62.23	62.97
Rhodococcus oryzae NEAU-CX67	66.16	67.27	65.39	65.75	59.06	59.89	60.24	59.28	59.87	60.13	64.08	61.96	62.97	63.16	63.18	64.06	64.24	63.64	63.06	64.5	64.08	63.84	62.74	63.27	63.52	64.36	64.47	63.45	63.38	63.65	62.58	62.91	61.28	63.16	62.4	63.27	62.25	64.63	63.16	64.41	64.34	62.79	63.13	62.86	63.77	63.83	62.73	63.03	63.95
Rhodococcus oxybenzonivorans S2-17	65.97	66.41	64.64	65.17	59.89	59.85	60.44	59.3	59.93	60.17	62.88	60.52	61.57	62.2	61.33	62.36	62.5	62.06	62.18	63.11	62.6	62.72	61.01	62.03	62.39	63.12	63.37	61.69	62.34	62.66	61.98	61.82	61.14	61.38	60.39	62.24	60.46	63.56	62.06	63.04	63.53	61.8	62.44	62.27	62.61	62.21	61.32	61.94	62.93
Rhodococcus parequi PAM 2766	65.15	66.2	64.42	65.14	59.64	59.4	59.68	59.83	59.76	60.03	63.3	61.82	62.37	62.36	62.22	63.06	63.49	62.82	62.52	63.36	63.3	63.27	62.31	62.03	62.96	63.14	63.67	62.3	62.77	63.16	62.36	62.67	61.32	61.9	61.38	63.05	61.15	64.25	62.59	63.38	63.54	62.42	62.21	62.34	63.35	63.34	62.28	62.42	63.31
Rhodococcus phenolicus DSM 44812	64.73	63.68	62.33	62.44	57.87	59.1	59.3	58.77	59.39	59.7	62.23	59.92	61.35	62.1	60.49	61.49	61.85	61.12	62.05	62.21	61.8	62.01	60.85	61.91	61.86	61.89	62.19	60.84	61.72	61.91	62.49	61.84	60.44	60.25	59.86	61.06	60.09	62.37	61.76	62.48	62.39	62.46	61.59	61.85	62.11	61.73	60.83	61.62	62.56
Rhodococcus pseudokoreensis R79	65.84	66.61	64.75	65.38	59.39	59.89	60.09	59.18	59.65	59.95	62.04	60.24	61.59	61.68	61.09	61.91	62.34	61.9	61.82	62.83	62.31	62.5	60.76	61.69	61.75	62.8	63.15	61.51	61.98	62.53	61.18	61.57	60.66	61.18	60.16	61.53	59.98	63.32	61.6	62.87	63.24	61.01	61.72	61.52	61.94	61.74	60.78	62.07	62.24
Rhodococcus pyridinivorans DSM 44555	64.03	63.37	62.08	62.09	58.42	59.41	59.53	58.92	59.56	59.74	61.73	59.94	61.07	61.13	60.78	61.77	61.92	61.63	61.72	62.26	61.91	61.61	60.19	61.37	61.13	62.21	61.99	60.7	61.85	61.68	61.42	61.57	60.06	60.62	60.08	61.12	60	62.55	61.23	62.35	62.51	61.41	60.98	61.66	61.3	61.17	60.32	61.83	62.6
Rhodococcus rhodnii ATCC 35071	63.34	63.04	61.19	61.64	58.05	58.77	59.31	58.6	59.33	59.56	61.34	59.69	60.67	60.92	60.34	60.86	61.46	61.05	60.9	61.58	61.34	61.12	59.81	60.14	60.53	61.44	61.67	60.47	61.07	60.75	61.05	60.73	59.76	60.48	59.65	60.36	59.78	61.96	60.74	61.67	61.87	61.11	60.56	61	60.67	60.68	60.06	61.32	61.8
Rhodococcus rhodochrous NBRC 16069	64.03	63.38	62.06	62.23	58.56	59.23	59.53	58.82	59.51	59.64	61.82	59.95	61.07	61.52	60.63	61.53	61.81	61.42	61.58	62.13	61.91	61.7	60.27	61.31	61.57	62.21	62.05	60.53	61.77	61.72	62.12	61.61	60.08	60.67	59.76	61.11	59.82	62.52	61.6	62.03	62.62	61.98	61.33	61.75	61.73	61.33	60.44	61.73	62.45
Rhodococcus ruber DSM 43338	65.12	64.87	63.33	63.93	59.64	59.95	60.58	59.79	60.39	60.21	62.79	60.82	62.17	62.31	61.94	62.78	63.26	62.49	62.29	63.38	63.08	63	61.52	62.04	62.42	63.36	63.55	61.92	62.81	62.88	62.33	62.22	60.63	61.49	61.04	62.18	61.09	63.59	62.5	63.13	63.91	62.5	62.01	62.39	62.64	62.45	61.55	62.71	63.49
Rhodococcus soli DSM 46662	65.11	66.06	64.32	65.05	59.78	59.54	59.8	59.79	59.73	59.93	62.78	61.7	62.18	62.1	62.12	62.76	63.08	62.5	62.27	63.26	62.76	62.8	62.12	61.95	62.7	63.05	63.39	62.18	62.49	62.72	61.9	62.36	61.4	61.76	61.27	62.37	61.06	63.84	62.36	63.2	63.47	62.09	61.86	61.74	62.97	63.03	62.36	62.23	63.04
Rhodococcus sp. 02-925g	62.85	64.41	62.3	63.16	57.45	58.59	58.41	58.18	58.54	58.99	60.73	59.03	59.77	60.34	60.08	60.34	60.78	60.56	59.97	61.09	60.46	60.66	59.28	60.11	60	60.91	61	60.03	60.4	60.54	60.69	59.91	58.74	60.07	59.27	60.16	59.16	61.34	60.07	61.06	61.51	60.53	60.09	60.29	60.34	60	59.81	60.6	61.5
Rhodococcus sp. 05-2254-3	62.54	63.97	62.09	62.88	57.23	58.55	58.43	58.08	58.57	59	60.1	58.8	59.58	59.96	59.7	60.07	60.58	59.99	59.64	61.04	60.18	60.37	58.77	59.77	59.54	60.5	60.54	59.98	59.86	60.4	60.18	59.31	58.12	59.77	58.81	59.94	58.79	61.18	59.63	60.69	61.08	60.08	59.79	59.67	60.04	59.72	59.63	59.96	60.84
Rhodococcus sp. 05-339-2	63.05	64.31	62.32	63.26	57.38	58.71	58.43	58.13	58.7	59.2	60.61	58.96	59.82	60.39	59.81	60.33	60.67	60.43	59.99	61.06	60.3	60.72	59.08	60.29	59.96	60.73	60.89	60.02	60.23	60.54	60.39	59.72	58.73	59.85	59.22	60.29	59.09	61.25	59.93	60.97	61.6	60.42	59.99	60.37	60.26	59.65	59.82	60.52	61.16
Rhodococcus sp. 05-340-1	62.65	64	62.04	62.84	57.45	58.84	58.44	58.16	58.75	58.99	60.31	58.73	59.57	60.24	59.65	60.09	60.52	59.98	59.78	60.94	60.14	60.73	59.06	59.77	59.58	60.68	60.81	59.85	60.06	60.47	60.07	59.69	58.31	59.61	58.92	60.06	58.92	60.86	59.87	60.7	61.19	59.88	59.87	59.87	60	59.57	59.33	60.09	60.76
Rhodococcus sp. 06-412-2B	62.66	64.21	61.97	62.99	57.34	58.83	58.41	58.08	58.54	58.98	60.05	58.45	59.17	60.01	59.35	59.81	60.38	60.01	59.53	60.83	60.09	60.38	58.7	59.91	59.55	60.58	60.67	59.66	60.04	60.15	59.84	59.34	58.11	59.35	58.51	59.74	58.67	60.8	59.57	60.79	61.06	59.72	59.74	59.7	59.83	59.47	59.05	59.83	60.98
Rhodococcus sp. 105337	64.1	62.95	62.05	62.49	58.62	58.65	59.16	58.63	58.85	59.12	62.41	60.21	60.94	61.91	60.82	61.43	61.91	61.06	61.39	62.31	62.05	61.63	60.47	61.57	61.76	62.21	61.98	60.84	61.49	61.62	62.05	61.4	60.29	60.75	59.97	61.28	59.99	62.23	61.56	62.36	62.41	61.83	61.66	61.82	62.15	61.99	60.69	61.79	62.76
Rhodococcus sp. 15-1189-1-1a	63.48	64.3	62.32	63.21	56.96	58.72	58.46	58.21	58.65	58.75	60.53	58.7	59.73	60.39	59.63	60.3	60.82	60.1	60.18	61.26	60.52	60.79	58.96	60.18	60.05	60.78	60.86	59.88	60.01	60.42	60.11	59.97	58.47	59.74	58.74	60.17	58.8	61.2	59.95	60.87	61.44	60.32	60.3	60.25	60.3	60.44	59.61	60.6	61.05
Rhodococcus sp. 15-649-1-2	63.19	64.63	62.84	63.67	57.05	58.62	58.36	58	58.61	58.79	60.92	59.08	60.22	60.58	59.96	60.61	61.12	60.51	60.45	61.38	60.9	61.01	59.39	60.29	60.22	61.01	61.11	60.42	60.26	60.8	60.62	60.27	58.57	59.96	59.15	60.54	59.18	61.4	60.44	61.1	61.44	60.67	60.28	60.43	60.43	60.16	59.86	60.84	61.16
Rhodococcus sp. 3A	64.95	66.25	64.67	65.21	59.44	59.2	59.74	59.04	59.11	59.32	61.81	59.99	61.33	61.44	60.85	61.8	61.8	61.64	61.77	62.6	62.08	62.45	60.54	61.56	61.85	62.61	62.52	61.06	62	61.93	60.98	61.36	60.67	61.01	59.98	61.58	59.79	63.02	61.35	62.63	62.85	60.85	61.67	61.04	62	61.56	60.82	61.52	62.12
Rhodococcus sp. ABRD24	65.41	66.14	64.22	64.72	58.5	59.79	59.93	59.31	60.12	60.02	63.3	61.44	62.29	62.54	62.13	63.13	63.43	62.69	62.48	63.58	63.39	63.07	61.67	62.39	62.61	63.27	63.84	62.42	63.02	62.87	62.29	62.47	60.6	62.04	61.64	62.25	61.4	63.93	62.45	63.33	63.73	62.43	62.22	62.34	62.75	63.06	62.21	62.64	63.19
Rhodococcus sp. B50	63.18	62.31	60.94	61.22	57.79	58.5	58.65	58.2	58.46	58.6	60.95	58.96	60.2	60.5	59.33	60.37	60.5	60.04	60.68	61.03	60.71	60.42	59.43	60.81	61.3	60.96	60.56	59.7	60.38	60.48	61.04	60.62	59.74	59.26	58.63	60	58.62	61.21	60.6	61.24	61.35	61.05	60.41	61.03	60.9	60.8	59.93	60.54	61.59
Rhodococcus sp. BP-318	63.01	64.54	62.66	63.4	57.63	57.64	58.17	57.68	57.61	57.98	60.88	59.54	60.28	60.46	60.52	60.59	61.02	60.57	60.13	61.44	60.89	61.16	59.67	60.39	60.63	61.18	61.16	60.67	60.45	60.92	60.53	60.4	59.38	60.39	59.09	60.57	59.1	61.59	59.97	61.13	62.5	60.78	60.28	60.71	60.82	60.55	59.97	61	61.32
Rhodococcus sp. CX	64.36	62.91	61.85	62.23	57.66	58.78	58.79	58.67	58.73	59.09	61.78	59.3	60.88	61.24	59.96	61.27	61.31	60.64	61.5	61.71	61.18	61.03	60.19	61.57	61.69	61.63	61.5	60.14	61.35	61.21	61.27	61.47	60.35	59.77	59.13	60.58	59.07	61.9	61.43	62.21	61.84	61.07	60.73	61.32	61.98	61.49	60.26	60.81	62.25
Rhodococcus sp. HNM0563	63.4	62.64	61.04	61.46	57.77	58.12	58.58	57.99	58.41	58.64	60.99	59.33	60.22	60.74	59.58	60.29	60.7	60	60.66	61.09	60.56	60.42	59.4	60.63	60.79	60.91	60.8	59.49	60.83	60.45	61.6	60.51	59.58	59.3	58.79	60.17	58.84	61.37	60.72	61.31	61.03	61.32	60.46	60.72	61.07	60.88	60.03	60.66	61.52
Rhodococcus sp. HNM0569	64.18	63.91	62.57	62.94	58.41	58.96	59.27	58.54	59.01	59.14	61.73	60.4	61.35	61.45	61.02	61.51	62.17	61.46	61.55	62.18	61.79	62.02	60.65	61.09	61.4	62.23	62.06	61	61.79	61.55	61.7	61.6	60.31	60.98	59.93	61.54	60.23	62.68	61.44	62.15	62.67	61.83	61.37	61.75	61.49	61.43	60.81	62.01	62.22
Rhodococcus sp. KBS0724	63.95	64.8	62.61	63.16	57.68	58.84	58.86	58.22	58.88	59.29	61.52	59.59	60.03	61.31	60.32	60.93	61.15	60.7	60.83	61.59	60.9	61.28	60.01	61.21	60.86	61.51	61.4	60.35	60.75	61.25	61.06	61.01	59.89	60.16	59.27	60.68	59.54	62.04	60.48	61.84	61.49	60.89	60.72	60.52	61.23	61.17	60.26	60.5	61.59
Rhodococcus sp. KRD197	62.54	63.88	62.37	63.02	57.91	58.21	58.56	58.01	58.2	58.74	60.79	59.27	59.87	60.33	60.17	60.71	60.89	60.43	60.17	61.24	60.83	61.16	59.73	60.12	60.4	61.18	61.25	60.15	60.35	60.52	60.38	60.05	59.04	60.2	58.9	60.49	58.9	61.53	60.04	61.23	61.33	60.38	60.38	60.12	60.61	60.58	59.88	60.54	61.25
Rhodococcus sp. Leaf247	62.65	63.93	61.88	62.64	57.43	58.61	58.65	58.14	58.79	58.82	60.75	59.2	60.1	60.44	60.37	60.61	60.8	60.51	60.28	61.19	60.76	60.98	59.42	60.41	60.26	61.16	61.14	60.47	60.2	60.91	60.21	60.2	59.17	60.6	59.68	60.41	59.3	61.22	60.42	61.18	61.46	60.29	60.34	60.37	60.79	60.3	59.76	60.3	61.37
Rhodococcus sp. Leaf278	62.98	64.28	62.39	63.06	57.49	58.68	58.68	58.04	58.62	58.95	60.59	58.97	59.8	60.2	59.88	60.38	60.85	60.28	59.86	61.22	60.47	60.55	59.32	60	59.91	60.87	60.94	59.98	60.29	60.47	60.25	59.87	58.97	59.94	59.31	60.07	58.98	61.34	59.9	60.88	61.28	60.42	59.81	60.02	60.26	59.99	59.75	60.19	61.21
Rhodococcus sp. OK302	63.37	64.59	62.37	63.37	57.41	58.59	58.63	57.99	58.41	58.83	61.05	59.4	60	60.67	60.2	61.11	61.33	60.48	60.01	61.44	61.06	61.2	59.96	60.27	60.35	61.41	61.61	60.27	60.55	61.16	60.26	59.89	58.92	60.2	59.42	60.64	59.64	62.17	60.22	61.34	61.44	60.22	60.32	59.97	60.75	60.52	59.8	60.53	60.92
Rhodococcus sp. OK519	64.93	66.11	63.95	64.29	58.26	59.6	59.79	59.32	59.8	60.17	62.97	60.85	62.03	62.19	61.92	62.96	63.14	62.33	62.25	63.35	62.92	62.83	61.46	62	62.15	62.92	63.24	62.14	62.49	62.59	62.43	62.28	60.79	61.93	61.18	62.18	61.15	63.63	62.33	63.16	63.14	62.06	61.96	61.87	62.53	62.51	61.54	62.1	62.85
Rhodococcus sp. P1Y	63.39	64.4	62.77	63.52	57.69	58.76	58.89	58.16	58.84	59.03	60.71	58.94	59.97	60.51	60.1	60.54	61.05	60.6	60.22	61.28	60.74	61.09	59.41	60.48	60.18	60.91	61.09	60.2	60.58	60.81	60.44	60.37	58.8	60.15	58.96	60.36	59.16	61.88	60.18	61.15	61.72	60.62	60.39	60.1	60.36	60.34	59.78	60.49	61.52
Rhodococcus sp. P-2	64.21	65.36	63.16	64.23	58.39	58.97	59.37	58.56	58.96	59.13	61.73	60.05	60.59	61.6	61.03	61.48	62.03	61.6	60.87	61.96	61.76	61.77	60.47	61.28	60.96	62.22	62.21	61.02	61.44	61.92	61.06	60.89	59.59	61.1	59.97	61.37	60.02	62.64	60.87	62.28	62.3	61.02	61.3	60.74	61.42	61.29	60.52	61.05	61.9
Rhodococcus sp. PAMC28705	63.83	65.32	63.29	64.06	57.78	58.63	58.93	58.2	58.47	59	61.86	60.12	61	61.51	61.56	61.92	62.01	61.51	61.23	62.26	61.96	61.83	60.33	61.25	61.26	62.21	62.3	61.68	61.51	61.46	61.4	61.3	59.46	61.49	60.22	61	60.15	62.52	61.33	62.19	62.31	61.54	61.12	61.23	61.46	61.48	60.81	61.39	62.1
Rhodococcus sp. PvP016	62.15	63.49	61.54	62.26	57.29	58.11	58.21	58.07	57.96	58.4	60.26	59.02	59.87	60.05	59.88	60.11	60.14	60.24	59.75	60.89	60.4	60.33	59.33	59.64	60.04	60.59	60.42	60.14	59.63	60.39	59.84	59.8	58.75	59.87	59.26	59.81	58.59	60.8	59.89	60.67	61.06	59.88	59.56	59.63	60.27	59.95	59.53	60.43	60.65
Rhodococcus sp. RD6.2	65.44	65.54	63.46	64.05	58.47	59.49	59.56	58.99	59.62	60.07	62.78	61.26	62.15	62.34	62.06	62.71	62.91	62.49	62.39	63.09	62.66	63.07	61.81	62.57	62.2	63.05	63.23	62.18	62.37	62.84	62.37	62.01	61.21	61.69	61.22	62.34	61.32	63.48	62.17	63.05	63.52	62.28	62.27	62.78	62.43	62.22	61.84	62.61	62.95
Rhodococcus sp. SBT000017	62.97	64.06	62.24	62.88	57.26	58.61	58.25	58.04	58.46	58.86	60.36	58.71	59.57	60.26	59.59	60.14	60.42	60.24	59.79	61.1	60.1	60.54	59.18	59.76	59.81	60.71	60.81	59.74	59.76	60.44	59.78	59.77	58.55	59.54	59.03	60.14	58.57	61.13	59.8	60.73	60.93	59.86	60.19	59.84	59.95	59.73	59.58	59.9	61.21
Rhodococcus sp. SGAir0479	65.3	66.49	63.95	63.94	58.69	59.7	59.91	59.58	59.83	60.35	63.19	61.29	62.67	62.43	62.39	63.05	63.66	62.99	62.88	63.63	63.34	63.21	61.85	62.23	62.52	63.5	63.67	62.54	62.94	62.86	63.01	62.99	60.99	62.29	61.53	62.58	61.56	64.21	62.73	63.62	63.63	62.81	62.33	62.53	62.83	62.91	62.31	62.62	63.41
Rhodococcus sp. SMB37	63.74	62.84	60.94	61.68	57.95	58.8	59.09	58.42	59.03	59.28	61.35	59.3	60.41	60.98	59.75	60.56	60.8	60.44	60.86	61.3	60.84	61.1	59.6	61.05	60.93	61.25	61.15	60.13	60.92	61.25	61.54	60.76	59.71	59.91	58.97	60.59	59.26	61.8	61.06	61.71	61.45	61.35	60.79	61.17	61.18	60.86	60.28	60.77	61.89
Rhodococcus sp. W8901	65.23	66.12	63.68	64.36	58.35	59.49	59.44	59.27	59.88	60	62.88	61.1	62.09	62.04	62.02	62.73	63.32	62.59	62.24	63.24	62.67	62.75	61.32	61.98	61.97	63.06	63.29	62.09	62.34	62.72	61.95	62.23	60.61	61.72	61	62.06	60.92	63.7	62.35	62.95	63.29	61.99	61.76	61.76	62.45	62.53	61.92	62.08	63.14
Rhodococcus sp. WMMA185	65.39	66.74	64.8	65	59.42	60.02	60.63	59.47	60.22	60.48	63.4	61.44	62.47	63.06	62.97	63.29	63.98	63.24	62.51	63.62	63.52	63.39	61.79	62.65	63.08	63.65	63.81	63.02	62.91	63.25	62.4	62.37	61.31	62.71	61.69	62.91	61.55	64.51	62.47	63.53	63.71	62.36	62.77	62.38	63.01	62.93	61.89	62.68	63.29
Rhodococcus spelaei C9-5	66.08	67.38	65.18	65.41	58.99	60.04	60.3	59.31	60.05	60.39	64.33	62.49	63.35	63.64	63.64	64	64.42	63.99	63.15	64.63	64.39	64.2	62.68	63.46	63.72	64.33	64.68	63.72	63.25	64.08	62.86	63.39	61.93	63.34	62.56	63.56	62.7	64.78	63.45	64.73	64.6	63.08	63.55	63.09	63.84	63.55	62.99	63.2	63.95
Rhodococcus spongiicola LHW50502	65.85	66.29	65	64.83	59.28	60.14	60.48	59.7	60.19	60.54	64.04	62.1	63.22	63.09	63	64.06	64.28	63.5	63.29	64.4	63.87	63.72	62.6	63.22	63.17	64.06	64.42	63.19	63.43	63.69	63.53	63.14	61.67	63.15	62.49	63.1	62.32	64.57	63.13	64.23	64.26	63.23	62.92	63.07	63.74	63.56	62.57	63.2	63.89
Rhodococcus subtropicus C9-28	65.18	66.36	63.95	64.36	58.56	59.69	59.95	58.98	59.55	60.07	63.75	61.82	62.71	63.01	62.78	63.71	63.51	63.24	63.29	64.1	63.73	63.66	62.58	62.53	62.65	63.89	63.8	63.18	63.02	63.32	62.92	63.22	61.42	62.72	62.23	62.82	62.04	64.36	63	64.16	63.78	63.23	62.68	62.62	63.01	63.06	62.21	63.26	63.78
Rhodococcus triatomae DSM 44892	64.96	65.33	63.35	64.13	59.28	60.06	60.42	59.34	60.12	60.2	62.61	61.03	62	62.5	61.97	62.43	62.62	62.39	62.21	63.1	62.62	62.9	61.15	61.96	62.16	63.01	62.85	61.95	62.61	62.72	61.97	62.19	60.58	62.12	61.12	62.13	61.19	63.56	62.24	62.95	63.26	62.26	62.21	62.36	62.4	62.06	61.71	62.6	63.24
Rhodococcus tukisamuensis JCM 11308	65.85	66.75	64.73	65.09	58.61	59.75	59.9	59.1	59.74	59.96	63.71	61.57	62.62	62.93	62.8	63.44	63.62	63.31	62.7	64.08	63.56	63.53	62.04	62.67	62.8	63.96	64.05	62.75	62.91	63.6	62.47	62.82	61.13	62.64	61.94	62.99	61.86	64.59	62.81	64.1	64.18	62.65	62.7	62.61	63.42	63.05	62.33	63.03	63.57
Rhodococcus wratislaviensis NCTC13229	65.82	66.95	64.81	65.69	59.26	59.88	60.2	59.24	59.92	60.23	62.75	60.7	62.11	62.38	61.74	62.67	62.86	62.38	62.05	63.23	62.88	62.89	61.41	61.94	62.39	63.05	63.32	61.97	62.61	63.05	62.12	61.93	60.95	61.85	60.66	62.24	60.73	63.89	62.44	63.31	63.4	61.81	62.18	62.22	62.42	62.4	61.46	62.57	63.02
Rhodococcus xishaensis LHW51113	66.04	66.88	65.33	65.41	59.68	60.31	60.99	59.88	60.34	60.7	64.39	62.52	63.48	63.4	63.51	64.45	64.7	63.9	63.59	64.69	64.49	64.03	63.02	63.41	63.77	64.6	65.02	63.58	63.76	64.1	63.68	63.52	62.19	63.56	63.06	63.49	62.7	64.9	63.41	64.54	64.42	63.63	63.49	63.43	64.17	63.86	63.03	63.67	64.53
Rhodococcus yananensis FBM22-1	64.3	64.1	62.84	62.91	58.7	59.38	59.99	59.17	59.77	59.87	62.48	61.01	62.14	62.31	61.74	62.38	62.5	62	61.99	62.93	62.63	62.7	61.09	62.02	61.86	63.07	62.86	61.78	62.72	62.33	62.69	62.26	60.68	61.56	60.97	61.89	61.09	63.12	62.38	62.9	63.29	62.54	62.01	62.34	62.17	62.05	61.24	62.56	63.03
Rhodococcus zopfii ATCC 51349	64.71	64.15	62.56	62.54	57.88	59.37	59.24	59.1	59.87	59.91	62.34	60.09	61.55	61.86	60.82	61.74	62.22	61.33	62.28	62.71	62.09	62.32	61.06	61.87	61.96	62.58	62.41	61.22	61.96	61.98	61.67	62.08	60.46	60.81	60.17	61.39	60.18	62.79	61.95	62.89	62.61	61.87	61.29	61.81	62.09	61.89	60.89	61.88	62.84
Skermania piniformis DSM 43998	66.32	65.56	64.66	64.5	57.09	58.03	58.5	57.57	58.18	58.67	65.21	62.38	63.88	64.13	63.74	64.23	64.57	64.44	64.42	65.32	64.72	64.61	63.29	64.73	65.02	65.33	65.05	64.17	64.21	64.34	64.09	64.41	63.41	63.55	63.13	63.61	62.97	64.94	64.4	65.6	65.12	64.23	64.13	64.53	65.15	64.76	63.31	63.96	65.23
Tomitella biformata AHU_1821	59.87	59.91	58.78	59.14	56.67	57.65	57.95	57.32	57.9	58.2	58.56	57.57	58.51	58.35	57.91	58.31	58.71	58.22	58.3	58.96	58.73	58.87	57.78	58.11	58.04	58.77	58.95	58.05	58.48	58.65	58.6	58.34	57.42	57.65	57.72	58.65	57.34	59.42	58.87	58.79	59.41	58.44	58.26	58.55	58.3	58.08	57.56	58.6	59.04
Tomitella cavernea JCM_18542	58.57	58.65	57.31	57.44	55.59	56.57	57	56.39	57	57.14	57.5	56.18	57.51	57.11	56.65	57.26	57.48	57.18	57.56	57.89	57.5	57.52	56.33	56.75	56.96	57.81	57.61	56.99	57.5	57.63	57.4	57.72	56.3	56.68	56.14	57.11	56.09	58.19	57.56	57.77	58.25	57.39	56.93	57.51	57.25	57.09	56.56	57.33	57.74
Tomitella fengzijianii HY188	59.31	59.42	57.4	57.84	55.92	57.22	57.48	56.6	57.48	57.6	57.92	56.57	57.97	57.89	57.25	57.84	57.93	57.56	58.07	58.46	58.01	58.02	56.61	57.52	57.12	58.14	58.06	57.29	58.01	58.12	58.14	58.23	56.49	57.07	56.74	57.49	56.73	58.72	58.09	58.14	58.6	58.04	57.45	57.83	57.45	57.29	56.91	58.05	58.28
Tomitella gaofuii HY172	58.86	58.99	57.23	57.48	55.46	56.95	57.19	56.48	57.39	57.46	57.65	55.94	57.58	57.31	56.71	57.53	57.57	57.16	57.94	57.96	57.59	57.53	56.62	56.86	56.86	57.82	57.88	57.02	57.67	57.71	57.58	57.91	56.28	56.51	56.35	56.8	56.1	58.41	57.76	57.98	58.02	57.62	56.98	57.49	57.08	57.28	56.32	57.42	58.18
[truncated: 126 more columns]

## Sheet: Nocardiaceae_AF
Organism	Aldersonia kunmingensis DSM 45001	Antrihabitans cavernicola C1-24	Antrihabitans stalactiti YC2-7	Antrihabitans stalagmiti YC3-6	Hoyosella altamirensis DSM_45258	Hoyosella rhizosphaerae CGMCC_1.15478	Hoyosella subflava DQS3-9A1	Lolliginicoccus lacisalsi G463	Lolliginicoccus levis Y7R2	Lolliginicoccus suaedae LNNU_331112	Nocardia abscessus NBRC 100374	Nocardia acididurans LPG 2	Nocardia africana NBRC 100379	Nocardia alba DSM 44684	Nocardia altamirensis NBRC 108246	Nocardia amamiensis NBRC 102102	Nocardia amikacinitolerans DSM 45539	Nocardia anaemiae NBRC 100462	Nocardia aobensis NBRC 100429	Nocardia arthritidis NBRC 100137	Nocardia asiatica NBRC 100129	Nocardia asteroides NCTC 11293	Nocardia aurantiaca CT2-14	Nocardia aurea SYSU K10002	Nocardia barduliensis 335427	Nocardia beijingensis NBRC 16342	Nocardia bhagyanarayanae DSM 103495	Nocardia brasiliensis NCTC11294	Nocardia brevicatena NBRC 12119	Nocardia caishijiensis DSM 44831	Nocardia carnea NBRC 14403	Nocardia cerradoensis NBRC 101014	Nocardia coffeae CA2R105	Nocardia colli CICC 11023	Nocardia concava NBRC 100430	Nocardia coubleae DSM 44960	Nocardia crassostreae NBRC 100342	Nocardia cyriacigeorgica DSM 44484	Nocardia elegans NBRC 108235	Nocardia exalbida NBRC 100660	Nocardia farcinica NCTC 11134	Nocardia flavorosea NBRC 108225	Nocardia fluminea DSM 44489	Nocardia fusca NBRC 14340	Nocardia gamkensis DSM 44956	Nocardia gipuzkoensis 234509	Nocardia goodfellowii DSM 45516	Nocardia grenadensis NBRC 108939	Nocardia harenae NBRC 108248
Aldersonia kunmingensis DSM 45001	1	0.41	0.39	0.4	0.24	0.2	0.25	0.3	0.29	0.3	0.37	0.33	0.34	0.38	0.32	0.33	0.36	0.34	0.36	0.37	0.35	0.36	0.34	0.37	0.37	0.36	0.37	0.33	0.33	0.36	0.34	0.36	0.33	0.32	0.32	0.35	0.32	0.38	0.37	0.38	0.38	0.34	0.36	0.34	0.38	0.37	0.35	0.34	0.38
Antrihabitans cavernicola C1-24	0.41	1	0.44	0.46	0.24	0.21	0.25	0.29	0.28	0.29	0.35	0.33	0.35	0.36	0.35	0.34	0.36	0.35	0.35	0.37	0.35	0.37	0.35	0.33	0.34	0.37	0.38	0.36	0.33	0.36	0.31	0.34	0.32	0.35	0.33	0.36	0.33	0.39	0.35	0.37	0.37	0.31	0.34	0.31	0.36	0.36	0.34	0.34	0.36
Antrihabitans stalactiti YC2-7	0.39	0.44	1	0.54	0.24	0.19	0.25	0.27	0.26	0.28	0.32	0.31	0.31	0.33	0.32	0.32	0.36	0.33	0.31	0.35	0.32	0.35	0.32	0.31	0.32	0.35	0.36	0.33	0.29	0.33	0.28	0.31	0.29	0.31	0.31	0.34	0.3	0.36	0.32	0.35	0.36	0.28	0.34	0.28	0.34	0.33	0.32	0.3	0.33
Antrihabitans stalagmiti YC3-6	0.4	0.46	0.54	1	0.25	0.21	0.26	0.29	0.28	0.29	0.33	0.33	0.31	0.34	0.33	0.33	0.37	0.34	0.32	0.37	0.34	0.37	0.32	0.33	0.34	0.35	0.37	0.34	0.31	0.36	0.3	0.32	0.29	0.34	0.31	0.35	0.31	0.37	0.32	0.35	0.36	0.3	0.34	0.3	0.35	0.34	0.33	0.32	0.35
Hoyosella altamirensis DSM_45258	0.24	0.24	0.24	0.25	1	0.41	0.86	0.46	0.45	0.46	0.22	0.21	0.21	0.22	0.2	0.22	0.23	0.2	0.21	0.23	0.22	0.23	0.2	0.2	0.21	0.22	0.23	0.21	0.2	0.23	0.21	0.21	0.19	0.2	0.19	0.24	0.2	0.24	0.21	0.23	0.25	0.2	0.22	0.2	0.22	0.22	0.21	0.22	0.22
Hoyosella rhizosphaerae CGMCC_1.15478	0.2	0.21	0.19	0.21	0.41	1	0.4	0.54	0.52	0.53	0.18	0.18	0.18	0.19	0.17	0.18	0.2	0.17	0.17	0.19	0.18	0.2	0.18	0.18	0.18	0.19	0.19	0.18	0.18	0.2	0.17	0.18	0.15	0.18	0.17	0.21	0.17	0.2	0.18	0.19	0.21	0.17	0.19	0.17	0.18	0.18	0.18	0.17	0.19
Hoyosella subflava DQS3-9A1	0.25	0.25	0.25	0.26	0.86	0.4	1	0.47	0.46	0.46	0.21	0.21	0.21	0.22	0.2	0.22	0.24	0.21	0.21	0.23	0.21	0.24	0.21	0.21	0.21	0.23	0.23	0.21	0.2	0.23	0.21	0.21	0.19	0.21	0.2	0.24	0.2	0.24	0.21	0.23	0.24	0.21	0.22	0.2	0.22	0.23	0.21	0.21	0.23
Lolliginicoccus lacisalsi G463	0.3	0.29	0.27	0.29	0.46	0.54	0.47	1	0.89	0.9	0.27	0.26	0.26	0.28	0.26	0.26	0.29	0.26	0.26	0.28	0.27	0.29	0.27	0.26	0.27	0.28	0.29	0.27	0.26	0.28	0.25	0.26	0.24	0.25	0.25	0.29	0.25	0.3	0.27	0.28	0.29	0.26	0.28	0.26	0.28	0.28	0.27	0.28	0.29
Lolliginicoccus levis Y7R2	0.29	0.28	0.26	0.28	0.45	0.52	0.46	0.89	1	0.88	0.26	0.26	0.25	0.27	0.25	0.26	0.27	0.25	0.26	0.27	0.27	0.29	0.26	0.25	0.26	0.27	0.27	0.25	0.25	0.28	0.25	0.25	0.24	0.25	0.24	0.28	0.25	0.28	0.26	0.27	0.29	0.25	0.27	0.25	0.27	0.27	0.26	0.27	0.29
Lolliginicoccus suaedae LNNU_331112	0.3	0.29	0.28	0.29	0.46	0.53	0.46	0.9	0.88	1	0.27	0.26	0.27	0.29	0.26	0.26	0.29	0.26	0.27	0.28	0.27	0.3	0.27	0.26	0.27	0.28	0.28	0.27	0.27	0.29	0.26	0.26	0.25	0.26	0.25	0.29	0.26	0.29	0.26	0.27	0.3	0.26	0.28	0.25	0.28	0.28	0.27	0.27	0.3
Nocardia abscessus NBRC 100374	0.37	0.35	0.32	0.33	0.22	0.18	0.21	0.27	0.26	0.27	1	0.45	0.47	0.5	0.51	0.64	0.58	0.55	0.48	0.75	0.73	0.52	0.48	0.52	0.75	0.74	0.6	0.53	0.47	0.49	0.45	0.48	0.42	0.5	0.43	0.5	0.44	0.54	0.49	0.77	0.53	0.45	0.49	0.48	0.76	0.83	0.53	0.47	0.52
Nocardia acididurans LPG 2	0.33	0.33	0.31	0.33	0.21	0.18	0.21	0.26	0.26	0.26	0.45	1	0.45	0.45	0.46	0.42	0.51	0.46	0.45	0.48	0.43	0.49	0.57	0.42	0.43	0.48	0.51	0.48	0.39	0.47	0.38	0.45	0.4	0.46	0.58	0.46	0.61	0.49	0.45	0.47	0.46	0.38	0.45	0.39	0.46	0.47	0.48	0.41	0.43
Nocardia africana NBRC 100379	0.34	0.35	0.31	0.31	0.21	0.18	0.21	0.26	0.25	0.27	0.47	0.45	1	0.44	0.41	0.44	0.47	0.47	0.77	0.5	0.47	0.47	0.52	0.44	0.47	0.51	0.49	0.44	0.44	0.45	0.41	0.77	0.48	0.42	0.45	0.46	0.42	0.5	0.76	0.5	0.48	0.41	0.44	0.42	0.49	0.49	0.44	0.45	0.44
Nocardia alba DSM 44684	0.38	0.36	0.33	0.34	0.22	0.19	0.22	0.28	0.27	0.29	0.5	0.45	0.44	1	0.45	0.45	0.51	0.47	0.45	0.5	0.46	0.68	0.46	0.51	0.49	0.5	0.52	0.46	0.42	0.67	0.44	0.45	0.41	0.45	0.42	0.65	0.43	0.52	0.46	0.51	0.5	0.44	0.73	0.44	0.51	0.51	0.5	0.45	0.5
Nocardia altamirensis NBRC 108246	0.32	0.35	0.32	0.33	0.2	0.17	0.2	0.26	0.25	0.26	0.51	0.46	0.41	0.45	1	0.5	0.52	0.52	0.41	0.54	0.49	0.47	0.44	0.45	0.49	0.53	0.53	0.65	0.41	0.46	0.38	0.41	0.37	0.65	0.44	0.46	0.46	0.5	0.41	0.53	0.47	0.38	0.43	0.39	0.52	0.52	0.5	0.41	0.45
Nocardia amamiensis NBRC 102102	0.33	0.34	0.32	0.33	0.22	0.18	0.22	0.26	0.26	0.26	0.64	0.42	0.44	0.45	0.5	1	0.55	0.52	0.43	0.66	0.62	0.48	0.45	0.47	0.61	0.65	0.56	0.49	0.45	0.46	0.42	0.43	0.38	0.47	0.41	0.46	0.43	0.52	0.44	0.65	0.49	0.41	0.44	0.43	0.63	0.65	0.47	0.45	0.47
Nocardia amikacinitolerans DSM 45539	0.36	0.36	0.36	0.37	0.23	0.2	0.24	0.29	0.27	0.29	0.58	0.51	0.47	0.51	0.52	0.55	1	0.57	0.47	0.59	0.56	0.55	0.51	0.53	0.56	0.59	0.79	0.53	0.47	0.53	0.43	0.47	0.4	0.5	0.45	0.53	0.48	0.58	0.47	0.59	0.58	0.43	0.51	0.44	0.58	0.58	0.57	0.47	0.51
Nocardia anaemiae NBRC 100462	0.34	0.35	0.33	0.34	0.2	0.17	0.21	0.26	0.25	0.26	0.55	0.46	0.47	0.47	0.52	0.52	0.57	1	0.48	0.59	0.54	0.5	0.5	0.49	0.53	0.59	0.58	0.53	0.45	0.48	0.41	0.47	0.42	0.52	0.47	0.48	0.46	0.53	0.48	0.58	0.5	0.41	0.46	0.43	0.57	0.57	0.51	0.44	0.47
Nocardia aobensis NBRC 100429	0.36	0.35	0.31	0.32	0.21	0.17	0.21	0.26	0.26	0.27	0.48	0.45	0.77	0.45	0.41	0.43	0.47	0.48	1	0.5	0.45	0.46	0.51	0.46	0.47	0.51	0.49	0.44	0.44	0.44	0.44	0.84	0.49	0.43	0.45	0.46	0.43	0.5	0.79	0.52	0.47	0.43	0.44	0.45	0.51	0.5	0.47	0.45	0.45
Nocardia arthritidis NBRC 100137	0.37	0.37	0.35	0.37	0.23	0.19	0.23	0.28	0.27	0.28	0.75	0.48	0.5	0.5	0.54	0.66	0.59	0.59	0.5	1	0.73	0.53	0.52	0.52	0.71	0.79	0.6	0.56	0.5	0.51	0.46	0.49	0.44	0.55	0.47	0.51	0.47	0.57	0.51	0.82	0.55	0.45	0.49	0.48	0.8	0.75	0.53	0.5	0.52
Nocardia asiatica NBRC 100129	0.35	0.35	0.32	0.34	0.22	0.18	0.21	0.27	0.27	0.27	0.73	0.43	0.47	0.46	0.49	0.62	0.56	0.54	0.45	0.73	1	0.51	0.46	0.49	0.75	0.71	0.57	0.51	0.46	0.49	0.43	0.45	0.39	0.49	0.42	0.49	0.43	0.54	0.47	0.71	0.53	0.43	0.46	0.46	0.7	0.72	0.5	0.46	0.49
Nocardia asteroides NCTC 11293	0.36	0.37	0.35	0.37	0.23	0.2	0.24	0.29	0.29	0.3	0.52	0.49	0.47	0.68	0.47	0.48	0.55	0.5	0.46	0.53	0.51	1	0.49	0.48	0.51	0.54	0.57	0.49	0.45	0.7	0.44	0.46	0.4	0.48	0.46	0.71	0.47	0.57	0.46	0.52	0.53	0.43	0.68	0.44	0.52	0.53	0.51	0.47	0.5
Nocardia aurantiaca CT2-14	0.34	0.35	0.32	0.32	0.2	0.18	0.21	0.27	0.26	0.27	0.48	0.57	0.52	0.46	0.44	0.45	0.51	0.5	0.51	0.52	0.46	0.49	1	0.46	0.46	0.52	0.52	0.46	0.43	0.47	0.39	0.5	0.45	0.45	0.64	0.47	0.55	0.49	0.51	0.49	0.47	0.39	0.45	0.4	0.49	0.49	0.47	0.43	0.45
Nocardia aurea SYSU K10002	0.37	0.33	0.31	0.33	0.2	0.18	0.21	0.26	0.25	0.26	0.52	0.42	0.44	0.51	0.45	0.47	0.53	0.49	0.46	0.52	0.49	0.48	0.46	1	0.53	0.52	0.53	0.46	0.43	0.47	0.43	0.45	0.41	0.45	0.39	0.47	0.41	0.49	0.46	0.53	0.5	0.43	0.47	0.44	0.54	0.53	0.5	0.43	0.52
Nocardia barduliensis 335427	0.37	0.34	0.32	0.34	0.21	0.18	0.21	0.27	0.26	0.27	0.75	0.43	0.47	0.49	0.49	0.61	0.56	0.53	0.47	0.71	0.75	0.51	0.46	0.53	1	0.71	0.57	0.51	0.46	0.48	0.45	0.47	0.42	0.49	0.42	0.49	0.42	0.54	0.48	0.73	0.52	0.46	0.48	0.48	0.73	0.77	0.52	0.46	0.51
Nocardia beijingensis NBRC 16342	0.36	0.37	0.35	0.35	0.22	0.19	0.23	0.28	0.27	0.28	0.74	0.48	0.51	0.5	0.53	0.65	0.59	0.59	0.51	0.79	0.71	0.54	0.52	0.52	0.71	1	0.63	0.55	0.49	0.53	0.45	0.51	0.44	0.54	0.46	0.52	0.46	0.57	0.51	0.79	0.54	0.45	0.51	0.48	0.78	0.75	0.53	0.49	0.51
Nocardia bhagyanarayanae DSM 103495	0.37	0.38	0.36	0.37	0.23	0.19	0.23	0.29	0.27	0.28	0.6	0.51	0.49	0.52	0.53	0.56	0.79	0.58	0.49	0.6	0.57	0.57	0.52	0.53	0.57	0.63	1	0.54	0.47	0.56	0.44	0.49	0.42	0.52	0.47	0.55	0.49	0.59	0.49	0.61	0.59	0.44	0.52	0.46	0.59	0.6	0.58	0.48	0.52
Nocardia brasiliensis NCTC11294	0.33	0.36	0.33	0.34	0.21	0.18	0.21	0.27	0.25	0.27	0.53	0.48	0.44	0.46	0.65	0.49	0.53	0.53	0.44	0.56	0.51	0.49	0.46	0.46	0.51	0.55	0.54	1	0.42	0.49	0.41	0.43	0.39	0.71	0.47	0.49	0.48	0.51	0.44	0.54	0.49	0.41	0.46	0.41	0.54	0.54	0.53	0.44	0.48
Nocardia brevicatena NBRC 12119	0.33	0.33	0.29	0.31	0.2	0.18	0.2	0.26	0.25	0.27	0.47	0.39	0.44	0.42	0.41	0.45	0.47	0.45	0.44	0.5	0.46	0.45	0.43	0.43	0.46	0.49	0.47	0.42	1	0.44	0.5	0.44	0.38	0.4	0.38	0.44	0.38	0.52	0.44	0.49	0.49	0.5	0.42	0.52	0.48	0.48	0.43	0.56	0.46
Nocardia caishijiensis DSM 44831	0.36	0.36	0.33	0.36	0.23	0.2	0.23	0.28	0.28	0.29	0.49	0.47	0.45	0.67	0.46	0.46	0.53	0.48	0.44	0.51	0.49	0.7	0.47	0.47	0.48	0.53	0.56	0.49	0.44	1	0.44	0.45	0.4	0.46	0.43	0.8	0.46	0.55	0.44	0.51	0.53	0.44	0.67	0.44	0.51	0.5	0.51	0.46	0.49
Nocardia carnea NBRC 14403	0.34	0.31	0.28	0.3	0.21	0.17	0.21	0.25	0.25	0.26	0.45	0.38	0.41	0.44	0.38	0.42	0.43	0.41	0.44	0.46	0.43	0.44	0.39	0.43	0.45	0.45	0.44	0.41	0.5	0.44	1	0.43	0.39	0.39	0.36	0.44	0.37	0.51	0.44	0.47	0.48	0.77	0.42	0.65	0.47	0.46	0.44	0.64	0.47
Nocardia cerradoensis NBRC 101014	0.36	0.34	0.31	0.32	0.21	0.18	0.21	0.26	0.25	0.26	0.48	0.45	0.77	0.45	0.41	0.43	0.47	0.47	0.84	0.49	0.45	0.46	0.5	0.45	0.47	0.51	0.49	0.43	0.44	0.45	0.43	1	0.49	0.42	0.44	0.44	0.43	0.49	0.77	0.51	0.47	0.43	0.44	0.44	0.49	0.49	0.45	0.45	0.44
Nocardia coffeae CA2R105	0.33	0.32	0.29	0.29	0.19	0.15	0.19	0.24	0.24	0.25	0.42	0.4	0.48	0.41	0.37	0.38	0.4	0.42	0.49	0.44	0.39	0.4	0.45	0.41	0.42	0.44	0.42	0.39	0.38	0.4	0.39	0.49	1	0.38	0.4	0.38	0.38	0.42	0.49	0.44	0.4	0.41	0.39	0.39	0.44	0.43	0.4	0.4	0.4
Nocardia colli CICC 11023	0.32	0.35	0.31	0.34	0.2	0.18	0.21	0.25	0.25	0.26	0.5	0.46	0.42	0.45	0.65	0.47	0.5	0.52	0.43	0.55	0.49	0.48	0.45	0.45	0.49	0.54	0.52	0.71	0.4	0.46	0.39	0.42	0.38	1	0.45	0.46	0.46	0.49	0.43	0.54	0.47	0.38	0.44	0.39	0.52	0.51	0.51	0.43	0.45
Nocardia concava NBRC 100430	0.32	0.33	0.31	0.31	0.19	0.17	0.2	0.25	0.24	0.25	0.43	0.58	0.45	0.42	0.44	0.41	0.45	0.47	0.45	0.47	0.42	0.46	0.64	0.39	0.42	0.46	0.47	0.47	0.38	0.43	0.36	0.44	0.4	0.45	1	0.44	0.57	0.45	0.45	0.46	0.43	0.35	0.41	0.36	0.45	0.44	0.46	0.38	0.4
Nocardia coubleae DSM 44960	0.35	0.36	0.34	0.35	0.24	0.21	0.24	0.29	0.28	0.29	0.5	0.46	0.46	0.65	0.46	0.46	0.53	0.48	0.46	0.51	0.49	0.71	0.47	0.47	0.49	0.52	0.55	0.49	0.44	0.8	0.44	0.44	0.38	0.46	0.44	1	0.46	0.57	0.44	0.51	0.53	0.44	0.67	0.44	0.51	0.5	0.52	0.46	0.49
Nocardia crassostreae NBRC 100342	0.32	0.33	0.3	0.31	0.2	0.17	0.2	0.25	0.25	0.26	0.44	0.61	0.42	0.43	0.46	0.43	0.48	0.46	0.43	0.47	0.43	0.47	0.55	0.41	0.42	0.46	0.49	0.48	0.38	0.46	0.37	0.43	0.38	0.46	0.57	0.46	1	0.46	0.43	0.46	0.44	0.37	0.42	0.37	0.45	0.45	0.48	0.4	0.42
Nocardia cyriacigeorgica DSM 44484	0.38	0.39	0.36	0.37	0.24	0.2	0.24	0.3	0.28	0.29	0.54	0.49	0.5	0.52	0.5	0.52	0.58	0.53	0.5	0.57	0.54	0.57	0.49	0.49	0.54	0.57	0.59	0.51	0.52	0.55	0.51	0.49	0.42	0.49	0.45	0.57	0.46	1	0.49	0.56	0.57	0.51	0.51	0.51	0.57	0.55	0.53	0.54	0.53
Nocardia elegans NBRC 108235	0.37	0.35	0.32	0.32	0.21	0.18	0.21	0.27	0.26	0.26	0.49	0.45	0.76	0.46	0.41	0.44	0.47	0.48	0.79	0.51	0.47	0.46	0.51	0.46	0.48	0.51	0.49	0.44	0.44	0.44	0.44	0.77	0.49	0.43	0.45	0.44	0.43	0.49	1	0.52	0.46	0.43	0.44	0.44	0.51	0.5	0.46	0.46	0.47
Nocardia exalbida NBRC 100660	0.38	0.37	0.35	0.35	0.23	0.19	0.23	0.28	0.27	0.27	0.77	0.47	0.5	0.51	0.53	0.65	0.59	0.58	0.52	0.82	0.71	0.52	0.49	0.53	0.73	0.79	0.61	0.54	0.49	0.51	0.47	0.51	0.44	0.54	0.46	0.51	0.46	0.56	0.52	1	0.55	0.46	0.5	0.49	0.84	0.78	0.54	0.49	0.53
Nocardia farcinica NCTC 11134	0.38	0.37	0.36	0.36	0.25	0.21	0.24	0.29	0.29	0.3	0.53	0.46	0.48	0.5	0.47	0.49	0.58	0.5	0.47	0.55	0.53	0.53	0.47	0.5	0.52	0.54	0.59	0.49	0.49	0.53	0.48	0.47	0.4	0.47	0.43	0.53	0.44	0.57	0.46	0.55	1	0.48	0.49	0.48	0.53	0.53	0.53	0.49	0.53
Nocardia flavorosea NBRC 108225	0.34	0.31	0.28	0.3	0.2	0.17	0.21	0.26	0.25	0.26	0.45	0.38	0.41	0.44	0.38	0.41	0.43	0.41	0.43	0.45	0.43	0.43	0.39	0.43	0.46	0.45	0.44	0.41	0.5	0.44	0.77	0.43	0.41	0.38	0.35	0.44	0.37	0.51	0.43	0.46	0.48	1	0.42	0.63	0.47	0.45	0.44	0.64	0.47
Nocardia fluminea DSM 44489	0.36	0.34	0.34	0.34	0.22	0.19	0.22	0.28	0.27	0.28	0.49	0.45	0.44	0.73	0.43	0.44	0.51	0.46	0.44	0.49	0.46	0.68	0.45	0.47	0.48	0.51	0.52	0.46	0.42	0.67	0.42	0.44	0.39	0.44	0.41	0.67	0.42	0.51	0.44	0.5	0.49	0.42	1	0.43	0.5	0.51	0.5	0.44	0.48
Nocardia fusca NBRC 14340	0.34	0.31	0.28	0.3	0.2	0.17	0.2	0.26	0.25	0.25	0.48	0.39	0.42	0.44	0.39	0.43	0.44	0.43	0.45	0.48	0.46	0.44	0.4	0.44	0.48	0.48	0.46	0.41	0.52	0.44	0.65	0.44	0.39	0.39	0.36	0.44	0.37	0.51	0.44	0.49	0.48	0.63	0.43	1	0.49	0.49	0.46	0.71	0.47
Nocardia gamkensis DSM 44956	0.38	0.36	0.34	0.35	0.22	0.18	0.22	0.28	0.27	0.28	0.76	0.46	0.49	0.51	0.52	0.63	0.58	0.57	0.51	0.8	0.7	0.52	0.49	0.54	0.73	0.78	0.59	0.54	0.48	0.51	0.47	0.49	0.44	0.52	0.45	0.51	0.45	0.57	0.51	0.84	0.53	0.47	0.5	0.49	1	0.77	0.53	0.49	0.52
Nocardia gipuzkoensis 234509	0.37	0.36	0.33	0.34	0.22	0.18	0.23	0.28	0.27	0.28	0.83	0.47	0.49	0.51	0.52	0.65	0.58	0.57	0.5	0.75	0.72	0.53	0.49	0.53	0.77	0.75	0.6	0.54	0.48	0.5	0.46	0.49	0.43	0.51	0.44	0.5	0.45	0.55	0.5	0.78	0.53	0.45	0.51	0.49	0.77	1	0.54	0.48	0.53
Nocardia goodfellowii DSM 45516	0.35	0.34	0.32	0.33	0.21	0.18	0.21	0.27	0.26	0.27	0.53	0.48	0.44	0.5	0.5	0.47	0.57	0.51	0.47	0.53	0.5	0.51	0.47	0.5	0.52	0.53	0.58	0.53	0.43	0.51	0.44	0.45	0.4	0.51	0.46	0.52	0.48	0.53	0.46	0.54	0.53	0.44	0.5	0.46	0.53	0.54	1	0.45	0.5
Nocardia grenadensis NBRC 108939	0.34	0.34	0.3	0.32	0.22	0.17	0.21	0.28	0.27	0.27	0.47	0.41	0.45	0.45	0.41	0.45	0.47	0.44	0.45	0.5	0.46	0.47	0.43	0.43	0.46	0.49	0.48	0.44	0.56	0.46	0.64	0.45	0.4	0.43	0.38	0.46	0.4	0.54	0.46	0.49	0.49	0.64	0.44	0.71	0.49	0.48	0.45	1	0.48
Nocardia harenae NBRC 108248	0.38	0.36	0.33	0.35	0.22	0.19	0.23	0.29	0.29	0.3	0.52	0.43	0.44	0.5	0.45	0.47	0.51	0.47	0.45	0.52	0.49	0.5	0.45	0.52	0.51	0.51	0.52	0.48	0.46	0.49	0.47	0.44	0.4	0.45	0.4	0.49	0.42	0.53	0.47	0.53	0.53	0.47	0.48	0.47	0.52	0.53	0.5	0.48	1
Nocardia higoensis NBRC 100133	0.37	0.35	0.32	0.33	0.22	0.19	0.22	0.28	0.27	0.28	0.5	0.41	0.44	0.49	0.42	0.45	0.5	0.45	0.46	0.5	0.47	0.47	0.45	0.51	0.49	0.51	0.52	0.43	0.46	0.48	0.47	0.45	0.42	0.41	0.38	0.48	0.4	0.49	0.46	0.51	0.6	0.46	0.46	0.46	0.5	0.5	0.47	0.47	0.53
Nocardia huaxiensis WCH-YHL-001	0.33	0.33	0.32	0.32	0.21	0.18	0.21	0.26	0.26	0.26	0.44	0.73	0.45	0.45	0.45	0.43	0.49	0.48	0.45	0.48	0.43	0.49	0.58	0.42	0.43	0.47	0.5	0.48	0.39	0.46	0.38	0.44	0.39	0.45	0.6	0.46	0.61	0.48	0.45	0.46	0.45	0.37	0.44	0.38	0.45	0.45	0.48	0.4	0.43
Nocardia ignorata DSM 44496	0.34	0.35	0.33	0.36	0.23	0.2	0.23	0.28	0.27	0.28	0.48	0.45	0.45	0.63	0.45	0.45	0.52	0.46	0.43	0.5	0.48	0.7	0.46	0.45	0.47	0.52	0.55	0.47	0.43	0.78	0.43	0.43	0.38	0.44	0.42	0.83	0.45	0.55	0.43	0.49	0.52	0.43	0.67	0.43	0.48	0.48	0.5	0.45	0.47
Nocardia inohanensis NBRC 100128	0.33	0.34	0.32	0.32	0.2	0.17	0.2	0.26	0.24	0.26	0.46	0.64	0.47	0.46	0.46	0.43	0.49	0.48	0.47	0.49	0.44	0.5	0.61	0.43	0.45	0.49	0.51	0.49	0.4	0.47	0.38	0.46	0.41	0.48	0.64	0.48	0.6	0.48	0.47	0.48	0.46	0.38	0.45	0.39	0.48	0.48	0.49	0.41	0.44
Nocardia iowensis NRRL 5646	0.33	0.35	0.32	0.34	0.2	0.18	0.2	0.26	0.25	0.26	0.54	0.47	0.44	0.46	0.65	0.51	0.54	0.54	0.43	0.56	0.52	0.49	0.45	0.47	0.52	0.55	0.55	0.68	0.42	0.48	0.4	0.43	0.38	0.65	0.44	0.49	0.46	0.52	0.43	0.55	0.48	0.4	0.45	0.4	0.55	0.55	0.54	0.44	0.46
Nocardia jejuensis NBRC 103114	0.34	0.35	0.33	0.34	0.2	0.18	0.2	0.26	0.25	0.27	0.47	0.61	0.47	0.48	0.46	0.43	0.49	0.47	0.49	0.49	0.44	0.5	0.6	0.46	0.46	0.49	0.5	0.48	0.4	0.46	0.4	0.49	0.43	0.48	0.59	0.47	0.56	0.48	0.49	0.5	0.46	0.39	0.47	0.4	0.49	0.5	0.49	0.41	0.46
Nocardia jiangxiensis NBRC 101359	0.34	0.31	0.28	0.29	0.19	0.15	0.19	0.24	0.23	0.25	0.42	0.39	0.47	0.4	0.37	0.38	0.39	0.42	0.49	0.43	0.39	0.4	0.44	0.42	0.42	0.44	0.41	0.39	0.38	0.4	0.39	0.49	0.76	0.38	0.4	0.38	0.38	0.42	0.51	0.44	0.41	0.39	0.39	0.4	0.44	0.43	0.4	0.39	0.41
Nocardia jinanensis CGMCC 4.3508	0.34	0.31	0.28	0.29	0.19	0.17	0.2	0.26	0.25	0.25	0.46	0.38	0.42	0.44	0.38	0.42	0.43	0.41	0.45	0.47	0.43	0.44	0.4	0.45	0.46	0.47	0.44	0.41	0.5	0.44	0.62	0.43	0.39	0.4	0.36	0.43	0.37	0.49	0.45	0.48	0.46	0.61	0.42	0.7	0.48	0.48	0.44	0.68	0.48
Nocardia kruczakiae NBRC 101016	0.37	0.36	0.32	0.32	0.22	0.18	0.22	0.26	0.26	0.27	0.5	0.46	0.77	0.47	0.42	0.45	0.49	0.48	0.83	0.51	0.47	0.47	0.51	0.45	0.49	0.53	0.51	0.45	0.45	0.46	0.44	0.82	0.5	0.43	0.46	0.46	0.44	0.51	0.81	0.52	0.47	0.43	0.47	0.46	0.52	0.51	0.48	0.45	0.46
Nocardia lijiangensis NBRC 108240	0.35	0.35	0.33	0.36	0.22	0.19	0.22	0.27	0.27	0.27	0.55	0.48	0.45	0.5	0.5	0.54	0.73	0.55	0.46	0.57	0.52	0.53	0.49	0.51	0.52	0.56	0.74	0.51	0.44	0.51	0.42	0.46	0.39	0.49	0.45	0.5	0.47	0.54	0.45	0.56	0.53	0.41	0.48	0.43	0.55	0.56	0.54	0.45	0.49
Nocardia macrotermitis RB20	0.34	0.33	0.29	0.3	0.19	0.17	0.2	0.25	0.24	0.25	0.44	0.42	0.48	0.43	0.4	0.39	0.42	0.43	0.49	0.44	0.4	0.42	0.46	0.42	0.43	0.45	0.43	0.42	0.39	0.42	0.4	0.5	0.7	0.41	0.42	0.42	0.4	0.44	0.5	0.46	0.42	0.4	0.41	0.4	0.46	0.45	0.43	0.4	0.43
Nocardia mangyaensis Y48	0.37	0.35	0.32	0.36	0.23	0.2	0.23	0.29	0.28	0.3	0.48	0.45	0.43	0.64	0.44	0.46	0.5	0.46	0.44	0.5	0.46	0.64	0.44	0.46	0.48	0.49	0.5	0.45	0.43	0.63	0.44	0.43	0.38	0.44	0.41	0.65	0.44	0.52	0.44	0.49	0.48	0.44	0.65	0.44	0.49	0.49	0.48	0.45	0.49
Nocardia mexicana DSM 44952	0.34	0.35	0.31	0.33	0.21	0.17	0.21	0.26	0.25	0.26	0.49	0.5	0.51	0.45	0.46	0.45	0.48	0.49	0.52	0.5	0.46	0.47	0.48	0.43	0.48	0.5	0.5	0.5	0.42	0.45	0.43	0.51	0.47	0.48	0.48	0.46	0.49	0.5	0.51	0.51	0.45	0.42	0.45	0.43	0.5	0.5	0.49	0.43	0.44
Nocardia mikamii NBRC 108933	0.36	0.36	0.32	0.33	0.21	0.18	0.21	0.26	0.26	0.26	0.49	0.45	0.76	0.47	0.41	0.44	0.48	0.48	0.83	0.51	0.47	0.48	0.52	0.45	0.48	0.53	0.51	0.44	0.44	0.46	0.43	0.8	0.51	0.43	0.45	0.46	0.43	0.51	0.8	0.53	0.47	0.43	0.46	0.45	0.51	0.51	0.47	0.45	0.46
Nocardia miyunensis NBRC 108239	0.33	0.31	0.28	0.28	0.19	0.15	0.19	0.24	0.24	0.24	0.41	0.38	0.46	0.39	0.36	0.38	0.39	0.41	0.48	0.42	0.39	0.4	0.44	0.41	0.41	0.43	0.41	0.38	0.39	0.4	0.38	0.49	0.66	0.38	0.39	0.38	0.36	0.4	0.5	0.43	0.41	0.38	0.38	0.38	0.43	0.42	0.39	0.39	0.41
Nocardia neocaledoniensis DSM 44717	0.35	0.37	0.34	0.36	0.23	0.2	0.23	0.29	0.28	0.28	0.49	0.48	0.45	0.65	0.46	0.46	0.54	0.49	0.46	0.51	0.49	0.75	0.47	0.46	0.48	0.53	0.56	0.48	0.43	0.7	0.43	0.45	0.4	0.47	0.44	0.71	0.46	0.56	0.44	0.5	0.52	0.43	0.68	0.44	0.51	0.51	0.5	0.46	0.48
Nocardia niigatensis NBRC 100131	0.34	0.34	0.33	0.32	0.2	0.17	0.21	0.26	0.26	0.26	0.46	0.57	0.5	0.46	0.44	0.44	0.49	0.48	0.49	0.5	0.45	0.48	0.77	0.43	0.44	0.5	0.5	0.45	0.41	0.46	0.38	0.49	0.43	0.44	0.65	0.46	0.54	0.47	0.5	0.48	0.45	0.39	0.44	0.39	0.48	0.47	0.46	0.42	0.44
Nocardia ninae NBRC 108245	0.32	0.35	0.32	0.33	0.2	0.17	0.2	0.26	0.25	0.26	0.52	0.46	0.41	0.46	0.63	0.49	0.52	0.52	0.42	0.55	0.5	0.49	0.44	0.44	0.51	0.54	0.53	0.69	0.41	0.47	0.39	0.41	0.36	0.69	0.44	0.47	0.45	0.5	0.42	0.54	0.48	0.39	0.45	0.4	0.52	0.53	0.52	0.42	0.45
Nocardia niwae NBRC 108934	0.36	0.37	0.35	0.36	0.22	0.19	0.22	0.28	0.27	0.27	0.75	0.48	0.5	0.5	0.54	0.66	0.6	0.6	0.5	0.82	0.72	0.53	0.51	0.52	0.71	0.8	0.62	0.56	0.5	0.52	0.45	0.49	0.43	0.54	0.46	0.52	0.47	0.58	0.51	0.81	0.56	0.46	0.49	0.48	0.78	0.76	0.53	0.5	0.51
Nocardia nova NBRC 15556	0.36	0.35	0.31	0.32	0.2	0.17	0.21	0.26	0.25	0.26	0.48	0.44	0.75	0.45	0.4	0.43	0.46	0.47	0.78	0.5	0.46	0.46	0.5	0.45	0.47	0.49	0.48	0.43	0.44	0.44	0.43	0.78	0.48	0.42	0.44	0.44	0.42	0.49	0.85	0.51	0.47	0.43	0.43	0.43	0.5	0.49	0.45	0.45	0.45
Nocardia otitidiscaviarum NCTC 1934	0.34	0.34	0.32	0.34	0.22	0.19	0.22	0.28	0.27	0.28	0.48	0.61	0.48	0.46	0.46	0.47	0.52	0.49	0.47	0.51	0.47	0.49	0.55	0.44	0.46	0.49	0.53	0.49	0.42	0.49	0.42	0.46	0.4	0.47	0.55	0.49	0.58	0.52	0.47	0.49	0.48	0.42	0.45	0.42	0.49	0.5	0.5	0.45	0.46
Nocardia panacis YIM PH 21724	0.31	0.33	0.3	0.31	0.19	0.17	0.19	0.26	0.25	0.26	0.47	0.43	0.43	0.43	0.47	0.45	0.48	0.48	0.41	0.5	0.44	0.46	0.45	0.42	0.45	0.49	0.48	0.49	0.41	0.44	0.38	0.41	0.38	0.47	0.43	0.44	0.42	0.47	0.41	0.49	0.46	0.38	0.41	0.39	0.49	0.47	0.45	0.42	0.43
Nocardia paucivorans NBRC 100373	0.34	0.33	0.29	0.31	0.2	0.18	0.21	0.27	0.26	0.27	0.48	0.4	0.44	0.43	0.42	0.46	0.47	0.45	0.44	0.51	0.48	0.45	0.44	0.43	0.48	0.51	0.49	0.44	0.66	0.45	0.51	0.44	0.38	0.41	0.38	0.45	0.4	0.53	0.45	0.5	0.49	0.52	0.42	0.53	0.5	0.5	0.44	0.57	0.46
Nocardia pneumoniae NBRC 100136	0.35	0.37	0.34	0.36	0.22	0.18	0.22	0.28	0.27	0.28	0.69	0.46	0.48	0.48	0.52	0.69	0.59	0.59	0.48	0.72	0.68	0.52	0.48	0.49	0.66	0.71	0.61	0.53	0.49	0.5	0.44	0.47	0.41	0.51	0.45	0.49	0.45	0.57	0.49	0.71	0.53	0.44	0.48	0.46	0.7	0.7	0.51	0.48	0.49
Nocardia pseudobrasiliensis DSM 44290	0.32	0.35	0.3	0.32	0.19	0.17	0.2	0.26	0.24	0.25	0.44	0.47	0.49	0.43	0.48	0.42	0.46	0.46	0.5	0.48	0.43	0.44	0.48	0.41	0.43	0.47	0.46	0.53	0.4	0.44	0.37	0.48	0.44	0.51	0.48	0.43	0.48	0.46	0.49	0.47	0.44	0.37	0.42	0.38	0.46	0.46	0.45	0.41	0.42
Nocardia puris DSM 44599	0.35	0.36	0.34	0.36	0.24	0.2	0.24	0.3	0.28	0.3	0.52	0.47	0.44	0.49	0.48	0.49	0.6	0.5	0.44	0.54	0.52	0.54	0.46	0.5	0.52	0.53	0.61	0.49	0.45	0.52	0.44	0.44	0.38	0.47	0.42	0.52	0.45	0.56	0.44	0.52	0.55	0.44	0.5	0.43	0.53	0.52	0.52	0.46	0.5
Nocardia rhamnosiphila NBRC 108938	0.36	0.32	0.29	0.3	0.21	0.17	0.21	0.26	0.26	0.26	0.48	0.4	0.44	0.46	0.39	0.43	0.45	0.43	0.47	0.49	0.46	0.46	0.41	0.45	0.48	0.49	0.46	0.42	0.54	0.45	0.66	0.46	0.42	0.4	0.37	0.46	0.38	0.51	0.46	0.5	0.48	0.66	0.44	0.77	0.5	0.49	0.46	0.77	0.48
Nocardia rhizosphaerihabitans CGMCC 4.7329	0.37	0.36	0.34	0.37	0.23	0.2	0.24	0.29	0.28	0.29	0.52	0.47	0.45	0.66	0.45	0.47	0.54	0.48	0.46	0.52	0.49	0.75	0.48	0.48	0.5	0.52	0.55	0.47	0.43	0.67	0.43	0.44	0.4	0.45	0.43	0.68	0.45	0.54	0.45	0.52	0.52	0.43	0.68	0.45	0.52	0.52	0.5	0.45	0.49
Nocardia salmonicida NBRC 13393	0.36	0.34	0.33	0.34	0.22	0.18	0.21	0.27	0.27	0.27	0.49	0.44	0.43	0.73	0.44	0.44	0.5	0.46	0.45	0.5	0.47	0.68	0.45	0.48	0.48	0.49	0.51	0.45	0.42	0.65	0.42	0.43	0.39	0.44	0.42	0.66	0.43	0.51	0.45	0.5	0.49	0.42	0.76	0.43	0.49	0.5	0.5	0.44	0.48
Nocardia seriolae NBRC 15557	0.33	0.34	0.32	0.32	0.2	0.17	0.2	0.26	0.26	0.26	0.44	0.59	0.46	0.43	0.45	0.42	0.47	0.47	0.46	0.48	0.43	0.47	0.67	0.42	0.43	0.47	0.48	0.47	0.39	0.46	0.37	0.45	0.41	0.46	0.7	0.45	0.58	0.47	0.46	0.46	0.44	0.37	0.43	0.38	0.46	0.45	0.46	0.4	0.43
Nocardia shimofusensis NBRC 100134	0.39	0.35	0.33	0.35	0.23	0.19	0.23	0.29	0.28	0.29	0.52	0.43	0.45	0.5	0.44	0.47	0.54	0.47	0.48	0.52	0.5	0.5	0.47	0.53	0.53	0.53	0.54	0.46	0.47	0.5	0.49	0.46	0.41	0.44	0.41	0.51	0.42	0.52	0.47	0.53	0.62	0.49	0.49	0.48	0.53	0.53	0.5	0.48	0.54
Nocardia sienata NBRC 100364	0.36	0.33	0.3	0.32	0.21	0.18	0.21	0.26	0.26	0.27	0.5	0.41	0.46	0.47	0.41	0.45	0.47	0.45	0.47	0.51	0.48	0.47	0.42	0.45	0.5	0.5	0.48	0.43	0.57	0.46	0.65	0.47	0.41	0.41	0.38	0.47	0.4	0.54	0.47	0.52	0.51	0.64	0.46	0.76	0.51	0.51	0.48	0.76	0.49
Nocardia takedensis NBRC 100417	0.36	0.34	0.32	0.34	0.21	0.19	0.21	0.26	0.27	0.27	0.5	0.43	0.43	0.5	0.44	0.47	0.53	0.47	0.44	0.51	0.49	0.49	0.45	0.57	0.51	0.51	0.53	0.46	0.44	0.48	0.44	0.43	0.39	0.45	0.39	0.47	0.41	0.5	0.45	0.52	0.51	0.43	0.48	0.43	0.51	0.51	0.5	0.45	0.53
Nocardia tenerifensis DSM 44704	0.32	0.35	0.32	0.33	0.2	0.18	0.2	0.26	0.25	0.26	0.51	0.45	0.42	0.46	0.6	0.48	0.51	0.52	0.43	0.54	0.49	0.48	0.45	0.44	0.49	0.54	0.53	0.67	0.41	0.47	0.39	0.42	0.38	0.69	0.45	0.47	0.45	0.5	0.42	0.54	0.48	0.39	0.45	0.4	0.52	0.52	0.52	0.42	0.45
Nocardia tengchongensis CFH S0057	0.34	0.34	0.32	0.32	0.2	0.17	0.2	0.26	0.25	0.27	0.45	0.57	0.48	0.45	0.43	0.43	0.48	0.48	0.48	0.49	0.44	0.48	0.68	0.43	0.43	0.48	0.49	0.45	0.4	0.46	0.37	0.47	0.42	0.44	0.65	0.46	0.55	0.46	0.48	0.48	0.45	0.37	0.44	0.39	0.47	0.46	0.46	0.41	0.42
Nocardia terpenica IFM 0706	0.31	0.33	0.29	0.3	0.19	0.16	0.2	0.25	0.24	0.25	0.4	0.42	0.45	0.38	0.43	0.39	0.42	0.43	0.45	0.43	0.39	0.41	0.44	0.37	0.39	0.43	0.43	0.45	0.37	0.4	0.34	0.44	0.42	0.43	0.43	0.39	0.43	0.43	0.45	0.42	0.4	0.35	0.37	0.34	0.42	0.41	0.41	0.38	0.38
Nocardia testacea NBRC 100365	0.35	0.32	0.29	0.31	0.21	0.17	0.21	0.27	0.25	0.26	0.48	0.4	0.44	0.46	0.4	0.43	0.47	0.45	0.46	0.49	0.46	0.46	0.41	0.44	0.48	0.49	0.48	0.43	0.55	0.45	0.64	0.47	0.41	0.41	0.38	0.45	0.39	0.52	0.46	0.51	0.5	0.64	0.45	0.76	0.5	0.5	0.46	0.74	0.47
Nocardia thailandica NBRC 100428	0.36	0.36	0.34	0.35	0.22	0.2	0.23	0.28	0.28	0.29	0.49	0.45	0.44	0.6	0.44	0.45	0.52	0.47	0.45	0.51	0.48	0.67	0.47	0.47	0.48	0.51	0.54	0.46	0.43	0.62	0.41	0.45	0.38	0.45	0.43	0.63	0.44	0.53	0.45	0.5	0.52	0.42	0.6	0.43	0.5	0.5	0.48	0.45	0.49
Nocardia transvalensis NBRC 15921	0.36	0.36	0.32	0.33	0.21	0.17	0.21	0.26	0.25	0.27	0.5	0.48	0.53	0.46	0.45	0.46	0.47	0.49	0.55	0.51	0.46	0.47	0.49	0.44	0.48	0.51	0.49	0.48	0.43	0.46	0.43	0.55	0.51	0.46	0.47	0.45	0.47	0.49	0.55	0.53	0.46	0.43	0.45	0.44	0.52	0.51	0.48	0.44	0.45
Nocardia uniformis NBRC 13702	0.32	0.32	0.3	0.32	0.2	0.17	0.2	0.25	0.25	0.26	0.45	0.57	0.44	0.44	0.44	0.42	0.48	0.46	0.44	0.47	0.44	0.47	0.52	0.41	0.44	0.45	0.48	0.46	0.4	0.45	0.39	0.43	0.38	0.45	0.53	0.45	0.55	0.47	0.44	0.45	0.45	0.39	0.43	0.38	0.45	0.46	0.48	0.41	0.42
Nocardia vermiculata NBRC 100427	0.36	0.34	0.3	0.31	0.2	0.17	0.21	0.26	0.25	0.26	0.44	0.44	0.61	0.44	0.39	0.41	0.45	0.43	0.64	0.46	0.42	0.45	0.46	0.42	0.44	0.47	0.46	0.42	0.43	0.44	0.49	0.63	0.46	0.4	0.42	0.44	0.41	0.49	0.63	0.47	0.46	0.47	0.42	0.43	0.47	0.46	0.45	0.45	0.45
Nocardia veterana DSM 44445	0.35	0.37	0.33	0.34	0.22	0.18	0.22	0.27	0.26	0.27	0.48	0.47	0.71	0.44	0.43	0.45	0.49	0.49	0.72	0.51	0.47	0.48	0.51	0.44	0.47	0.52	0.5	0.45	0.45	0.47	0.43	0.7	0.48	0.44	0.47	0.47	0.44	0.53	0.7	0.51	0.49	0.42	0.44	0.44	0.51	0.5	0.47	0.45	0.45
Nocardia vinacea NBRC 16497	0.34	0.34	0.31	0.32	0.19	0.16	0.2	0.25	0.24	0.25	0.54	0.44	0.45	0.46	0.49	0.51	0.54	0.7	0.47	0.57	0.51	0.48	0.47	0.49	0.52	0.56	0.54	0.5	0.43	0.46	0.4	0.46	0.43	0.5	0.44	0.46	0.44	0.5	0.46	0.57	0.47	0.4	0.45	0.42	0.56	0.55	0.5	0.42	0.45
Nocardia vulneris NBRC 108936	0.33	0.36	0.32	0.34	0.21	0.18	0.21	0.27	0.26	0.26	0.52	0.47	0.43	0.46	0.64	0.48	0.53	0.53	0.43	0.56	0.5	0.49	0.45	0.45	0.5	0.54	0.53	0.9	0.42	0.48	0.4	0.43	0.38	0.7	0.46	0.48	0.47	0.51	0.43	0.54	0.48	0.4	0.45	0.4	0.53	0.53	0.51	0.43	0.47
Nocardia xishanensis NBRC 101358	0.36	0.36	0.35	0.36	0.22	0.19	0.23	0.28	0.27	0.28	0.57	0.49	0.48	0.51	0.51	0.55	0.74	0.57	0.49	0.6	0.56	0.56	0.51	0.53	0.55	0.6	0.77	0.53	0.46	0.52	0.43	0.48	0.41	0.5	0.46	0.53	0.48	0.56	0.48	0.59	0.56	0.43	0.5	0.45	0.58	0.58	0.56	0.47	0.5
Nocardia yamanashiensis NBRC 100130	0.31	0.33	0.31	0.32	0.2	0.17	0.2	0.25	0.26	0.25	0.44	0.64	0.45	0.45	0.45	0.42	0.48	0.47	0.46	0.46	0.43	0.49	0.59	0.42	0.44	0.47	0.5	0.48	0.38	0.46	0.37	0.45	0.39	0.47	0.62	0.46	0.59	0.47	0.45	0.47	0.44	0.37	0.44	0.38	0.46	0.46	0.48	0.39	0.42
Nocardia yunnanensis CFH S0054	0.33	0.35	0.32	0.33	0.2	0.17	0.2	0.26	0.26	0.26	0.45	0.59	0.48	0.44	0.45	0.42	0.47	0.47	0.48	0.47	0.43	0.47	0.66	0.42	0.43	0.48	0.49	0.48	0.39	0.46	0.38	0.47	0.42	0.47	0.69	0.47	0.56	0.47	0.47	0.47	0.45	0.37	0.43	0.38	0.46	0.46	0.49	0.4	0.44
Rhodococcoides fascians NBRC 12155	0.32	0.36	0.31	0.34	0.23	0.21	0.24	0.29	0.29	0.29	0.27	0.26	0.26	0.28	0.26	0.27	0.29	0.27	0.27	0.29	0.27	0.3	0.27	0.27	0.27	0.29	0.29	0.28	0.26	0.3	0.26	0.26	0.25	0.27	0.26	0.3	0.26	0.3	0.27	0.29	0.31	0.26	0.28	0.26	0.29	0.28	0.28	0.28	0.29
Rhodococcoides corynebacterioides NBRC 14404	0.35	0.37	0.33	0.35	0.25	0.23	0.26	0.33	0.32	0.33	0.3	0.29	0.29	0.32	0.29	0.29	0.32	0.29	0.3	0.32	0.3	0.33	0.3	0.29	0.3	0.32	0.32	0.31	0.29	0.33	0.29	0.3	0.28	0.29	0.29	0.33	0.29	0.33	0.3	0.32	0.34	0.29	0.31	0.29	0.32	0.31	0.31	0.31	0.33
Rhodococcoides kroppenstedtii DSM 44908	0.35	0.36	0.33	0.35	0.26	0.22	0.26	0.32	0.32	0.34	0.3	0.28	0.3	0.31	0.29	0.29	0.31	0.29	0.29	0.32	0.3	0.32	0.3	0.29	0.3	0.31	0.32	0.3	0.28	0.31	0.29	0.29	0.28	0.29	0.28	0.32	0.29	0.33	0.29	0.32	0.33	0.29	0.3	0.29	0.31	0.31	0.3	0.31	0.32
Rhodococcoides kyotonense JCM 23211	0.33	0.37	0.33	0.36	0.24	0.21	0.24	0.28	0.27	0.28	0.28	0.26	0.28	0.29	0.26	0.27	0.29	0.27	0.27	0.29	0.27	0.3	0.27	0.28	0.28	0.29	0.29	0.28	0.26	0.3	0.26	0.28	0.27	0.27	0.25	0.3	0.25	0.3	0.28	0.29	0.31	0.26	0.28	0.26	0.29	0.28	0.27	0.28	0.3
Rhodococcoides trifolii CCM 7905	0.32	0.36	0.32	0.34	0.23	0.2	0.23	0.28	0.29	0.29	0.27	0.26	0.26	0.28	0.27	0.26	0.29	0.26	0.26	0.29	0.27	0.29	0.27	0.26	0.27	0.29	0.29	0.28	0.26	0.29	0.25	0.26	0.25	0.27	0.26	0.29	0.26	0.29	0.26	0.28	0.31	0.25	0.28	0.25	0.28	0.28	0.27	0.28	0.29
Rhodococcoides yunnanense NBRC 103083	0.33	0.36	0.32	0.34	0.23	0.2	0.24	0.28	0.27	0.28	0.28	0.26	0.27	0.29	0.26	0.26	0.28	0.27	0.27	0.29	0.26	0.3	0.27	0.27	0.27	0.29	0.29	0.28	0.26	0.3	0.26	0.28	0.26	0.27	0.25	0.3	0.25	0.29	0.27	0.29	0.3	0.26	0.28	0.26	0.29	0.27	0.27	0.28	0.29
Rhodococcus aetherivorans DSM 44752	0.38	0.35	0.33	0.35	0.27	0.23	0.27	0.32	0.31	0.31	0.3	0.28	0.3	0.31	0.27	0.3	0.32	0.3	0.31	0.33	0.3	0.32	0.3	0.3	0.31	0.32	0.32	0.29	0.3	0.32	0.3	0.3	0.28	0.28	0.27	0.32	0.27	0.33	0.3	0.31	0.34	0.3	0.3	0.3	0.32	0.31	0.29	0.32	0.32
Rhodococcus agglutinans CCTCC AB2014297	0.38	0.38	0.35	0.37	0.27	0.24	0.27	0.33	0.32	0.33	0.32	0.31	0.32	0.33	0.3	0.31	0.35	0.32	0.33	0.35	0.32	0.35	0.33	0.31	0.32	0.34	0.35	0.31	0.31	0.35	0.31	0.33	0.3	0.3	0.3	0.34	0.3	0.37	0.33	0.34	0.36	0.32	0.33	0.31	0.33	0.33	0.32	0.33	0.34
Rhodococcus artemisiae YIM65754	0.35	0.31	0.6	0.28	0.23	0.21	0.23	0.29	0.28	0.28	0.28	0.25	0.27	0.29	0.24	0.25	0.27	0.25	0.28	0.27	0.25	0.29	0.26	0.28	0.29	0.28	0.28	0.25	0.26	0.29	0.29	0.29	0.27	0.24	0.23	0.29	0.24	0.29	0.28	0.29	0.3	0.29	0.28	0.28	0.28	0.28	0.27	0.28	0.3
Rhodococcus chondri CC-R104	0.37	0.33	0.66	0.32	0.25	0.22	0.25	0.3	0.3	0.31	0.3	0.26	0.3	0.31	0.26	0.28	0.3	0.27	0.31	0.31	0.29	0.31	0.29	0.29	0.3	0.3	0.3	0.27	0.29	0.31	0.31	0.31	0.28	0.26	0.25	0.31	0.26	0.32	0.32	0.31	0.33	0.31	0.3	0.3	0.31	0.3	0.29	0.31	0.33
Rhodococcus coprophilus NBRC 100603	0.4	0.36	0.32	0.35	0.27	0.23	0.28	0.32	0.32	0.32	0.33	0.29	0.3	0.34	0.29	0.3	0.33	0.3	0.33	0.32	0.31	0.34	0.3	0.32	0.33	0.33	0.33	0.3	0.31	0.34	0.33	0.33	0.3	0.29	0.28	0.33	0.29	0.34	0.33	0.34	0.36	0.34	0.33	0.32	0.34	0.33	0.33	0.32	0.35
Rhodococcus defluvii Ca11	0.38	0.39	0.35	0.37	0.27	0.24	0.28	0.34	0.32	0.33	0.32	0.31	0.33	0.33	0.3	0.3	0.35	0.31	0.33	0.34	0.32	0.35	0.33	0.31	0.32	0.34	0.35	0.32	0.31	0.34	0.33	0.32	0.29	0.3	0.3	0.34	0.31	0.36	0.33	0.33	0.35	0.33	0.33	0.31	0.33	0.33	0.32	0.34	0.34
Rhodococcus equi DSM 20307	0.39	0.39	0.34	0.35	0.27	0.23	0.28	0.33	0.32	0.34	0.32	0.3	0.33	0.33	0.3	0.31	0.34	0.31	0.33	0.34	0.32	0.35	0.32	0.31	0.32	0.34	0.35	0.31	0.32	0.35	0.33	0.33	0.3	0.3	0.29	0.34	0.3	0.36	0.33	0.34	0.36	0.33	0.32	0.31	0.34	0.33	0.32	0.34	0.35
Rhodococcus erythropolis NBRC 15567	0.33	0.35	0.32	0.34	0.23	0.21	0.23	0.28	0.27	0.28	0.27	0.27	0.28	0.3	0.26	0.26	0.29	0.27	0.27	0.29	0.27	0.31	0.28	0.26	0.26	0.3	0.3	0.27	0.26	0.3	0.26	0.27	0.26	0.26	0.25	0.3	0.26	0.31	0.27	0.29	0.3	0.26	0.29	0.26	0.29	0.28	0.28	0.28	0.29
Rhodococcus globerulus NBRC 14531	0.33	0.33	0.3	0.32	0.23	0.21	0.22	0.27	0.26	0.27	0.27	0.25	0.26	0.3	0.24	0.25	0.28	0.26	0.28	0.28	0.26	0.29	0.27	0.28	0.27	0.28	0.28	0.25	0.26	0.29	0.27	0.28	0.26	0.24	0.24	0.29	0.24	0.3	0.28	0.29	0.3	0.27	0.29	0.26	0.29	0.28	0.28	0.27	0.29
Rhodococcus gordoniae NCTC13296	0.37	0.36	0.32	0.35	0.28	0.23	0.29	0.34	0.33	0.33	0.32	0.29	0.32	0.33	0.29	0.31	0.33	0.3	0.32	0.33	0.32	0.34	0.3	0.31	0.32	0.33	0.33	0.3	0.31	0.34	0.32	0.31	0.28	0.28	0.28	0.34	0.29	0.35	0.32	0.34	0.36	0.32	0.32	0.31	0.33	0.33	0.31	0.34	0.35
Rhodococcus indonesiensis CSLK01-03	0.39	0.37	0.58	0.36	0.29	0.23	0.28	0.33	0.32	0.32	0.32	0.29	0.31	0.32	0.29	0.3	0.33	0.31	0.31	0.34	0.31	0.34	0.32	0.31	0.32	0.33	0.34	0.3	0.31	0.33	0.31	0.32	0.29	0.29	0.29	0.33	0.29	0.35	0.32	0.33	0.35	0.32	0.31	0.32	0.32	0.32	0.31	0.33	0.34
Rhodococcus jostii DSM 44719	0.35	0.36	0.33	0.35	0.25	0.2	0.25	0.29	0.28	0.3	0.28	0.26	0.27	0.28	0.25	0.26	0.29	0.27	0.27	0.29	0.27	0.3	0.27	0.27	0.27	0.3	0.29	0.26	0.27	0.3	0.26	0.28	0.27	0.26	0.25	0.3	0.25	0.31	0.27	0.29	0.3	0.27	0.28	0.27	0.29	0.29	0.27	0.28	0.29
Rhodococcus koreensis DSM 44498	0.36	0.35	0.33	0.34	0.25	0.21	0.25	0.28	0.28	0.29	0.27	0.25	0.27	0.28	0.25	0.26	0.29	0.27	0.28	0.29	0.27	0.29	0.28	0.27	0.27	0.3	0.3	0.26	0.27	0.3	0.26	0.27	0.27	0.25	0.24	0.29	0.25	0.3	0.28	0.29	0.31	0.26	0.28	0.27	0.29	0.28	0.27	0.29	0.29
Rhodococcus maanshanensis NBRC 100610	0.41	0.41	0.37	0.39	0.27	0.23	0.28	0.34	0.33	0.34	0.35	0.34	0.34	0.35	0.32	0.33	0.37	0.34	0.35	0.37	0.34	0.39	0.34	0.32	0.34	0.36	0.38	0.34	0.32	0.37	0.32	0.34	0.3	0.32	0.33	0.36	0.32	0.38	0.34	0.37	0.38	0.32	0.34	0.32	0.35	0.36	0.34	0.34	0.36
Rhodococcus marinonascens NBRC 14363	0.36	0.37	0.33	0.35	0.25	0.22	0.26	0.31	0.31	0.31	0.3	0.29	0.29	0.31	0.29	0.3	0.32	0.3	0.3	0.32	0.31	0.33	0.3	0.3	0.3	0.32	0.32	0.3	0.3	0.32	0.29	0.29	0.28	0.29	0.28	0.32	0.28	0.34	0.3	0.32	0.34	0.29	0.31	0.28	0.32	0.31	0.3	0.31	0.31
Rhodococcus navarretei EXRC-4A-4	0.33	0.37	0.38	0.36	0.25	0.22	0.25	0.31	0.3	0.31	0.28	0.27	0.28	0.3	0.27	0.27	0.3	0.28	0.27	0.3	0.28	0.31	0.28	0.28	0.29	0.3	0.3	0.29	0.26	0.31	0.28	0.27	0.26	0.28	0.27	0.31	0.27	0.31	0.27	0.3	0.32	0.28	0.29	0.27	0.29	0.29	0.29	0.29	0.3
Rhodococcus olei JCM 32206	0.39	0.38	0.43	0.35	0.27	0.22	0.26	0.31	0.31	0.32	0.32	0.3	0.33	0.32	0.29	0.31	0.34	0.31	0.33	0.34	0.31	0.35	0.33	0.32	0.32	0.34	0.35	0.3	0.31	0.33	0.31	0.33	0.3	0.29	0.29	0.33	0.29	0.36	0.33	0.33	0.35	0.31	0.32	0.32	0.33	0.32	0.31	0.33	0.33
Rhodococcus opacus DSM 43205	0.36	0.37	0.34	0.37	0.25	0.21	0.25	0.29	0.29	0.29	0.29	0.27	0.28	0.3	0.26	0.28	0.3	0.28	0.28	0.31	0.28	0.31	0.28	0.28	0.28	0.31	0.31	0.28	0.29	0.31	0.28	0.28	0.27	0.27	0.27	0.31	0.27	0.32	0.29	0.3	0.32	0.28	0.3	0.28	0.3	0.29	0.29	0.3	0.3
Rhodococcus oryzae NEAU-CX67	0.41	0.42	0.38	0.4	0.28	0.23	0.28	0.34	0.34	0.36	0.36	0.35	0.35	0.36	0.33	0.35	0.39	0.35	0.35	0.37	0.35	0.4	0.36	0.34	0.35	0.36	0.39	0.35	0.34	0.38	0.33	0.35	0.32	0.34	0.33	0.37	0.34	0.39	0.34	0.37	0.39	0.32	0.36	0.33	0.37	0.36	0.35	0.35	0.36
Rhodococcus oxybenzonivorans S2-17	0.37	0.35	0.33	0.34	0.25	0.2	0.24	0.29	0.28	0.29	0.29	0.25	0.28	0.29	0.25	0.28	0.29	0.27	0.29	0.3	0.28	0.31	0.27	0.28	0.29	0.31	0.31	0.26	0.28	0.31	0.28	0.28	0.27	0.26	0.25	0.3	0.25	0.32	0.29	0.3	0.32	0.28	0.3	0.28	0.31	0.3	0.28	0.29	0.31
Rhodococcus parequi PAM 2766	0.39	0.39	0.49	0.36	0.28	0.24	0.28	0.33	0.33	0.34	0.32	0.32	0.33	0.33	0.3	0.31	0.34	0.32	0.33	0.34	0.32	0.35	0.32	0.31	0.32	0.35	0.35	0.32	0.32	0.35	0.33	0.34	0.3	0.3	0.3	0.35	0.3	0.36	0.33	0.34	0.37	0.32	0.33	0.32	0.33	0.33	0.32	0.33	0.34
Rhodococcus phenolicus DSM 44812	0.39	0.34	0.31	0.33	0.25	0.22	0.26	0.31	0.3	0.31	0.31	0.27	0.3	0.32	0.26	0.28	0.31	0.28	0.32	0.31	0.28	0.32	0.29	0.3	0.32	0.31	0.31	0.28	0.3	0.32	0.33	0.31	0.29	0.27	0.26	0.31	0.27	0.32	0.31	0.33	0.34	0.33	0.31	0.31	0.32	0.32	0.3	0.31	0.33
Rhodococcus pseudokoreensis R79	0.36	0.36	0.33	0.35	0.26	0.21	0.25	0.29	0.28	0.3	0.28	0.25	0.28	0.29	0.25	0.27	0.3	0.27	0.29	0.29	0.27	0.3	0.27	0.28	0.27	0.3	0.3	0.27	0.28	0.3	0.27	0.28	0.27	0.26	0.25	0.29	0.25	0.31	0.28	0.3	0.32	0.27	0.29	0.27	0.29	0.28	0.27	0.3	0.29
Rhodococcus pyridinivorans DSM 44555	0.38	0.35	0.33	0.34	0.27	0.23	0.28	0.32	0.32	0.32	0.3	0.29	0.31	0.32	0.28	0.3	0.32	0.3	0.31	0.32	0.3	0.33	0.3	0.31	0.31	0.32	0.32	0.29	0.31	0.33	0.31	0.3	0.28	0.28	0.28	0.33	0.28	0.34	0.31	0.32	0.34	0.3	0.32	0.31	0.32	0.31	0.3	0.32	0.33
Rhodococcus rhodnii ATCC 35071	0.35	0.35	0.32	0.34	0.27	0.24	0.28	0.33	0.32	0.34	0.29	0.29	0.29	0.32	0.28	0.29	0.32	0.29	0.29	0.31	0.3	0.33	0.29	0.29	0.29	0.31	0.32	0.29	0.29	0.33	0.29	0.29	0.28	0.28	0.28	0.33	0.28	0.33	0.3	0.31	0.33	0.29	0.31	0.29	0.31	0.3	0.3	0.31	0.32
Rhodococcus rhodochrous NBRC 16069	0.38	0.35	0.32	0.33	0.28	0.23	0.28	0.32	0.32	0.32	0.31	0.29	0.31	0.33	0.28	0.29	0.32	0.29	0.31	0.33	0.31	0.33	0.3	0.31	0.31	0.33	0.32	0.3	0.3	0.33	0.33	0.31	0.29	0.28	0.28	0.32	0.28	0.34	0.31	0.33	0.36	0.32	0.32	0.32	0.33	0.32	0.31	0.32	0.33
Rhodococcus ruber DSM 43338	0.39	0.36	0.34	0.36	0.29	0.23	0.29	0.33	0.32	0.33	0.31	0.3	0.31	0.32	0.29	0.31	0.34	0.31	0.31	0.34	0.31	0.34	0.32	0.31	0.32	0.33	0.34	0.31	0.32	0.34	0.31	0.32	0.29	0.29	0.29	0.33	0.3	0.35	0.33	0.33	0.36	0.32	0.32	0.31	0.33	0.32	0.31	0.33	0.34
Rhodococcus soli DSM 46662	0.38	0.38	0.45	0.36	0.26	0.24	0.27	0.32	0.32	0.33	0.31	0.3	0.32	0.33	0.3	0.3	0.34	0.3	0.33	0.34	0.31	0.35	0.32	0.31	0.31	0.33	0.34	0.31	0.31	0.33	0.3	0.32	0.3	0.3	0.3	0.33	0.3	0.35	0.32	0.33	0.36	0.31	0.32	0.31	0.32	0.32	0.31	0.33	0.33
Rhodococcus sp. 02-925g	0.32	0.36	0.32	0.35	0.24	0.21	0.24	0.3	0.29	0.3	0.27	0.27	0.27	0.29	0.27	0.27	0.29	0.27	0.27	0.29	0.27	0.3	0.27	0.27	0.27	0.3	0.29	0.28	0.26	0.31	0.28	0.27	0.26	0.27	0.26	0.3	0.26	0.31	0.27	0.3	0.32	0.26	0.28	0.27	0.29	0.28	0.28	0.29	0.29
Rhodococcus sp. 05-2254-3	0.32	0.35	0.31	0.34	0.23	0.21	0.23	0.3	0.29	0.3	0.27	0.26	0.26	0.29	0.26	0.26	0.28	0.27	0.26	0.29	0.28	0.29	0.27	0.26	0.27	0.28	0.29	0.28	0.27	0.29	0.26	0.26	0.25	0.26	0.26	0.29	0.26	0.29	0.27	0.28	0.31	0.26	0.28	0.26	0.28	0.27	0.27	0.28	0.28
Rhodococcus sp. 05-339-2	0.32	0.36	0.32	0.35	0.23	0.21	0.24	0.3	0.29	0.3	0.28	0.26	0.27	0.3	0.27	0.27	0.29	0.28	0.27	0.29	0.27	0.31	0.27	0.27	0.27	0.3	0.29	0.28	0.26	0.3	0.27	0.27	0.26	0.28	0.26	0.3	0.26	0.31	0.27	0.3	0.32	0.27	0.29	0.26	0.28	0.29	0.29	0.29	0.3
Rhodococcus sp. 05-340-1	0.32	0.36	0.32	0.35	0.24	0.22	0.24	0.3	0.29	0.3	0.27	0.27	0.27	0.29	0.27	0.26	0.28	0.27	0.27	0.29	0.27	0.3	0.27	0.27	0.27	0.29	0.29	0.28	0.26	0.3	0.26	0.27	0.25	0.26	0.26	0.3	0.26	0.31	0.27	0.29	0.31	0.26	0.28	0.26	0.28	0.28	0.28	0.28	0.3
Rhodococcus sp. 06-412-2B	0.31	0.35	0.31	0.34	0.23	0.2	0.23	0.29	0.28	0.28	0.26	0.26	0.25	0.29	0.25	0.25	0.28	0.26	0.26	0.28	0.26	0.29	0.26	0.26	0.26	0.28	0.28	0.27	0.25	0.29	0.25	0.26	0.25	0.26	0.25	0.29	0.25	0.29	0.26	0.28	0.29	0.25	0.28	0.25	0.28	0.27	0.27	0.27	0.28
Rhodococcus sp. 105337	0.39	0.36	0.33	0.35	0.28	0.23	0.28	0.33	0.32	0.33	0.32	0.3	0.31	0.35	0.29	0.31	0.33	0.3	0.33	0.34	0.32	0.34	0.31	0.32	0.33	0.34	0.34	0.31	0.32	0.35	0.34	0.33	0.3	0.3	0.29	0.34	0.29	0.35	0.33	0.34	0.36	0.33	0.34	0.33	0.35	0.33	0.32	0.34	0.35
Rhodococcus sp. 15-1189-1-1a	0.32	0.35	0.3	0.33	0.22	0.21	0.22	0.28	0.27	0.28	0.26	0.25	0.25	0.27	0.25	0.25	0.28	0.25	0.25	0.28	0.26	0.28	0.25	0.26	0.26	0.28	0.28	0.26	0.24	0.29	0.25	0.25	0.24	0.25	0.23	0.28	0.24	0.29	0.25	0.28	0.3	0.25	0.27	0.25	0.28	0.27	0.26	0.26	0.28
Rhodococcus sp. 15-649-1-2	0.32	0.35	0.32	0.34	0.23	0.21	0.23	0.28	0.28	0.29	0.27	0.26	0.27	0.29	0.26	0.26	0.28	0.26	0.27	0.29	0.27	0.29	0.26	0.27	0.27	0.28	0.29	0.27	0.25	0.3	0.27	0.27	0.25	0.26	0.24	0.3	0.25	0.29	0.27	0.29	0.31	0.27	0.28	0.25	0.28	0.28	0.28	0.28	0.29
Rhodococcus sp. 3A	0.36	0.37	0.35	0.36	0.27	0.22	0.26	0.3	0.29	0.31	0.28	0.26	0.28	0.29	0.26	0.28	0.3	0.28	0.3	0.31	0.28	0.31	0.28	0.29	0.29	0.31	0.31	0.27	0.29	0.3	0.27	0.29	0.28	0.27	0.26	0.31	0.26	0.31	0.3	0.31	0.33	0.27	0.3	0.28	0.3	0.3	0.28	0.3	0.31
Rhodococcus sp. ABRD24	0.36	0.38	0.34	0.35	0.26	0.23	0.26	0.32	0.31	0.33	0.31	0.3	0.31	0.32	0.3	0.3	0.34	0.31	0.31	0.34	0.31	0.34	0.32	0.31	0.32	0.32	0.34	0.3	0.31	0.33	0.3	0.31	0.28	0.3	0.29	0.32	0.3	0.35	0.32	0.32	0.35	0.3	0.31	0.3	0.32	0.32	0.31	0.32	0.33
Rhodococcus sp. B50	0.37	0.33	0.31	0.31	0.25	0.22	0.26	0.3	0.3	0.31	0.29	0.27	0.29	0.31	0.26	0.27	0.3	0.27	0.3	0.3	0.28	0.3	0.28	0.29	0.3	0.29	0.3	0.27	0.28	0.31	0.31	0.3	0.29	0.26	0.25	0.3	0.26	0.32	0.3	0.31	0.32	0.31	0.29	0.3	0.31	0.3	0.29	0.31	0.32
Rhodococcus sp. BP-318	0.35	0.38	0.35	0.37	0.26	0.22	0.26	0.3	0.29	0.31	0.31	0.29	0.29	0.31	0.29	0.29	0.32	0.29	0.3	0.31	0.29	0.32	0.29	0.29	0.3	0.32	0.32	0.3	0.29	0.32	0.29	0.3	0.28	0.29	0.27	0.33	0.27	0.33	0.3	0.31	0.35	0.29	0.31	0.29	0.32	0.3	0.3	0.31	0.32
Rhodococcus sp. CX	0.38	0.32	0.3	0.31	0.24	0.21	0.24	0.29	0.28	0.3	0.3	0.26	0.29	0.31	0.25	0.27	0.29	0.27	0.31	0.29	0.27	0.3	0.28	0.3	0.3	0.29	0.3	0.26	0.29	0.3	0.3	0.31	0.29	0.25	0.25	0.29	0.25	0.31	0.31	0.31	0.31	0.3	0.29	0.3	0.31	0.3	0.29	0.3	0.32
Rhodococcus sp. HNM0563	0.36	0.33	0.3	0.31	0.25	0.22	0.25	0.3	0.29	0.3	0.3	0.27	0.29	0.32	0.26	0.27	0.3	0.27	0.3	0.3	0.29	0.31	0.28	0.3	0.3	0.3	0.3	0.27	0.29	0.32	0.32	0.3	0.28	0.26	0.26	0.31	0.26	0.32	0.3	0.31	0.33	0.32	0.3	0.29	0.31	0.3	0.29	0.3	0.32
Rhodococcus sp. HNM0569	0.39	0.38	0.34	0.37	0.28	0.25	0.28	0.34	0.33	0.35	0.33	0.33	0.33	0.35	0.31	0.33	0.35	0.31	0.34	0.35	0.32	0.36	0.32	0.32	0.33	0.35	0.35	0.32	0.32	0.35	0.33	0.34	0.3	0.31	0.3	0.35	0.31	0.37	0.33	0.35	0.36	0.33	0.34	0.32	0.34	0.34	0.32	0.34	0.36
Rhodococcus sp. KBS0724	0.33	0.33	0.29	0.31	0.22	0.21	0.22	0.26	0.25	0.27	0.26	0.25	0.25	0.29	0.24	0.24	0.27	0.25	0.27	0.27	0.25	0.29	0.26	0.27	0.26	0.28	0.28	0.25	0.25	0.29	0.27	0.27	0.25	0.24	0.24	0.28	0.24	0.29	0.26	0.28	0.29	0.27	0.28	0.26	0.27	0.27	0.27	0.27	0.27
Rhodococcus sp. KRD197	0.33	0.35	0.32	0.34	0.24	0.22	0.24	0.3	0.29	0.3	0.28	0.27	0.27	0.29	0.27	0.28	0.3	0.27	0.27	0.3	0.28	0.31	0.28	0.27	0.28	0.3	0.3	0.27	0.26	0.3	0.27	0.27	0.25	0.27	0.26	0.3	0.25	0.31	0.28	0.3	0.31	0.27	0.3	0.27	0.29	0.29	0.28	0.28	0.3
Rhodococcus sp. Leaf247	0.33	0.37	0.33	0.35	0.25	0.23	0.25	0.31	0.3	0.32	0.29	0.29	0.28	0.3	0.28	0.28	0.3	0.28	0.28	0.31	0.29	0.32	0.29	0.29	0.29	0.3	0.31	0.3	0.27	0.31	0.27	0.28	0.27	0.28	0.27	0.31	0.28	0.31	0.28	0.3	0.32	0.27	0.3	0.28	0.31	0.29	0.29	0.29	0.31
Rhodococcus sp. Leaf278	0.32	0.36	0.32	0.35	0.23	0.21	0.24	0.29	0.28	0.29	0.26	0.26	0.26	0.29	0.26	0.27	0.29	0.27	0.26	0.29	0.26	0.29	0.27	0.26	0.26	0.29	0.28	0.27	0.26	0.29	0.26	0.26	0.26	0.27	0.26	0.29	0.26	0.3	0.26	0.29	0.3	0.26	0.28	0.26	0.28	0.28	0.28	0.28	0.29
Rhodococcus sp. OK302	0.31	0.33	0.29	0.32	0.23	0.2	0.22	0.26	0.25	0.26	0.25	0.25	0.26	0.27	0.24	0.24	0.27	0.25	0.26	0.27	0.25	0.28	0.26	0.25	0.25	0.27	0.28	0.25	0.25	0.28	0.25	0.26	0.24	0.24	0.23	0.28	0.23	0.29	0.26	0.28	0.28	0.25	0.26	0.24	0.26	0.26	0.26	0.27	0.26
Rhodococcus sp. OK519	0.38	0.39	0.35	0.36	0.27	0.24	0.27	0.32	0.33	0.33	0.32	0.3	0.31	0.33	0.29	0.31	0.34	0.32	0.33	0.34	0.32	0.35	0.32	0.31	0.31	0.34	0.35	0.31	0.31	0.34	0.32	0.32	0.3	0.3	0.29	0.34	0.29	0.35	0.32	0.34	0.35	0.31	0.32	0.3	0.33	0.33	0.32	0.33	0.33
Rhodococcus sp. P1Y	0.33	0.36	0.32	0.35	0.24	0.2	0.24	0.28	0.26	0.28	0.28	0.26	0.26	0.29	0.26	0.26	0.29	0.26	0.27	0.29	0.26	0.3	0.27	0.26	0.28	0.29	0.29	0.27	0.25	0.29	0.26	0.27	0.25	0.26	0.25	0.29	0.25	0.29	0.27	0.29	0.3	0.26	0.28	0.26	0.29	0.28	0.28	0.27	0.29
Rhodococcus sp. P-2	0.33	0.36	0.32	0.34	0.24	0.22	0.24	0.29	0.27	0.29	0.28	0.27	0.28	0.3	0.27	0.27	0.31	0.27	0.28	0.3	0.27	0.32	0.28	0.27	0.28	0.3	0.31	0.28	0.27	0.3	0.27	0.27	0.26	0.27	0.26	0.31	0.27	0.32	0.28	0.3	0.31	0.27	0.29	0.27	0.29	0.29	0.28	0.28	0.29
Rhodococcus sp. PAMC28705	0.34	0.38	0.33	0.35	0.23	0.21	0.24	0.28	0.28	0.29	0.28	0.27	0.28	0.3	0.28	0.28	0.3	0.28	0.29	0.3	0.29	0.31	0.28	0.28	0.28	0.3	0.3	0.28	0.28	0.31	0.29	0.28	0.26	0.27	0.26	0.31	0.27	0.33	0.28	0.3	0.33	0.28	0.29	0.27	0.3	0.29	0.29	0.29	0.31
Rhodococcus sp. PvP016	0.34	0.37	0.33	0.35	0.26	0.22	0.27	0.32	0.33	0.33	0.29	0.29	0.29	0.31	0.29	0.28	0.31	0.29	0.29	0.31	0.29	0.32	0.29	0.28	0.29	0.31	0.31	0.3	0.28	0.32	0.28	0.29	0.27	0.29	0.28	0.32	0.28	0.32	0.29	0.31	0.33	0.28	0.3	0.28	0.31	0.3	0.31	0.3	0.32
Rhodococcus sp. RD6.2	0.41	0.38	0.35	0.37	0.27	0.23	0.27	0.32	0.32	0.33	0.33	0.32	0.33	0.35	0.31	0.31	0.34	0.32	0.33	0.34	0.32	0.37	0.33	0.33	0.33	0.34	0.34	0.32	0.32	0.36	0.32	0.32	0.31	0.3	0.3	0.35	0.31	0.36	0.33	0.34	0.36	0.31	0.34	0.32	0.33	0.34	0.32	0.35	0.35
Rhodococcus sp. SBT000017	0.33	0.36	0.32	0.36	0.24	0.22	0.23	0.3	0.29	0.31	0.28	0.27	0.27	0.29	0.27	0.27	0.29	0.28	0.27	0.3	0.28	0.31	0.28	0.27	0.28	0.3	0.3	0.29	0.25	0.3	0.26	0.26	0.25	0.27	0.26	0.3	0.27	0.31	0.26	0.3	0.31	0.27	0.29	0.26	0.28	0.28	0.28	0.28	0.3
Rhodococcus sp. SGAir0479	0.39	0.38	0.34	0.36	0.27	0.24	0.27	0.34	0.33	0.34	0.33	0.31	0.33	0.34	0.3	0.31	0.35	0.31	0.33	0.35	0.32	0.35	0.32	0.31	0.33	0.35	0.35	0.32	0.32	0.36	0.33	0.33	0.3	0.31	0.3	0.35	0.3	0.36	0.33	0.34	0.37	0.33	0.33	0.32	0.34	0.34	0.34	0.34	0.34
Rhodococcus sp. SMB37	0.36	0.33	0.29	0.31	0.25	0.21	0.24	0.29	0.29	0.3	0.29	0.26	0.29	0.32	0.25	0.27	0.3	0.27	0.29	0.29	0.27	0.3	0.27	0.29	0.29	0.29	0.3	0.27	0.28	0.32	0.31	0.3	0.28	0.26	0.25	0.3	0.26	0.31	0.3	0.3	0.32	0.31	0.3	0.3	0.3	0.3	0.29	0.29	0.32
Rhodococcus sp. W8901	0.38	0.38	0.34	0.36	0.26	0.23	0.26	0.33	0.32	0.33	0.32	0.3	0.32	0.33	0.3	0.31	0.33	0.31	0.32	0.34	0.31	0.34	0.32	0.31	0.32	0.34	0.33	0.31	0.31	0.34	0.31	0.32	0.29	0.3	0.29	0.33	0.3	0.35	0.32	0.33	0.36	0.3	0.32	0.31	0.33	0.33	0.32	0.33	0.32
Rhodococcus sp. WMMA185	0.37	0.39	0.34	0.36	0.26	0.23	0.26	0.32	0.32	0.33	0.32	0.3	0.31	0.33	0.3	0.32	0.33	0.31	0.3	0.34	0.32	0.35	0.32	0.3	0.31	0.34	0.34	0.31	0.3	0.34	0.3	0.3	0.29	0.3	0.28	0.33	0.3	0.35	0.31	0.32	0.35	0.3	0.32	0.3	0.33	0.32	0.31	0.31	0.33
Rhodococcus spelaei C9-5	0.41	0.44	0.38	0.41	0.28	0.24	0.28	0.35	0.35	0.35	0.36	0.35	0.36	0.37	0.34	0.34	0.38	0.35	0.35	0.38	0.35	0.4	0.36	0.35	0.35	0.38	0.39	0.36	0.35	0.38	0.35	0.35	0.32	0.35	0.34	0.38	0.35	0.4	0.36	0.38	0.4	0.34	0.37	0.34	0.37	0.37	0.35	0.36	0.37
Rhodococcus spongiicola LHW50502	0.4	0.4	0.36	0.38	0.28	0.24	0.27	0.34	0.34	0.35	0.34	0.32	0.33	0.34	0.32	0.34	0.36	0.33	0.34	0.37	0.34	0.36	0.34	0.32	0.34	0.35	0.37	0.34	0.33	0.36	0.32	0.33	0.31	0.32	0.31	0.35	0.32	0.37	0.33	0.35	0.38	0.32	0.34	0.32	0.35	0.34	0.33	0.35	0.35
Rhodococcus subtropicus C9-28	0.37	0.38	0.34	0.36	0.27	0.24	0.27	0.33	0.32	0.32	0.32	0.31	0.33	0.34	0.31	0.32	0.35	0.32	0.33	0.34	0.33	0.35	0.33	0.31	0.32	0.34	0.34	0.32	0.33	0.36	0.33	0.32	0.3	0.31	0.3	0.35	0.31	0.37	0.33	0.34	0.36	0.33	0.33	0.31	0.34	0.33	0.33	0.35	0.34
Rhodococcus triatomae DSM 44892	0.38	0.38	0.34	0.37	0.28	0.23	0.28	0.34	0.33	0.35	0.33	0.32	0.32	0.35	0.3	0.31	0.35	0.31	0.32	0.34	0.33	0.37	0.32	0.32	0.33	0.35	0.36	0.32	0.32	0.36	0.32	0.33	0.3	0.32	0.3	0.36	0.31	0.38	0.32	0.34	0.37	0.32	0.34	0.32	0.34	0.34	0.33	0.34	0.35
Rhodococcus tukisamuensis JCM 11308	0.41	0.41	0.36	0.38	0.27	0.23	0.27	0.32	0.32	0.33	0.34	0.32	0.33	0.35	0.31	0.33	0.36	0.33	0.33	0.36	0.32	0.37	0.34	0.32	0.33	0.35	0.36	0.33	0.32	0.35	0.32	0.33	0.31	0.32	0.31	0.35	0.31	0.37	0.33	0.35	0.37	0.32	0.34	0.32	0.35	0.34	0.33	0.34	0.34
Rhodococcus wratislaviensis NCTC13229	0.38	0.38	0.35	0.38	0.27	0.22	0.27	0.3	0.3	0.31	0.29	0.28	0.29	0.31	0.27	0.29	0.32	0.29	0.3	0.32	0.29	0.33	0.29	0.29	0.29	0.32	0.32	0.29	0.29	0.31	0.29	0.3	0.28	0.28	0.27	0.31	0.27	0.33	0.3	0.32	0.33	0.29	0.3	0.29	0.31	0.31	0.29	0.31	0.31
Rhodococcus xishaensis LHW51113	0.41	0.41	0.36	0.39	0.28	0.25	0.29	0.35	0.34	0.36	0.35	0.34	0.34	0.35	0.33	0.34	0.37	0.34	0.35	0.37	0.35	0.37	0.35	0.34	0.35	0.37	0.37	0.34	0.34	0.37	0.33	0.34	0.32	0.33	0.32	0.37	0.33	0.39	0.34	0.36	0.38	0.33	0.35	0.34	0.36	0.36	0.34	0.36	0.36
Rhodococcus yananensis FBM22-1	0.39	0.38	0.34	0.36	0.28	0.24	0.29	0.35	0.34	0.34	0.32	0.31	0.33	0.34	0.3	0.31	0.34	0.31	0.33	0.35	0.33	0.35	0.32	0.32	0.33	0.35	0.34	0.31	0.32	0.35	0.34	0.33	0.3	0.31	0.29	0.35	0.3	0.37	0.34	0.34	0.36	0.33	0.33	0.32	0.34	0.33	0.32	0.34	0.35
Rhodococcus zopfii ATCC 51349	0.37	0.33	0.3	0.33	0.26	0.22	0.25	0.31	0.3	0.31	0.3	0.27	0.3	0.31	0.26	0.28	0.3	0.28	0.31	0.31	0.29	0.31	0.29	0.3	0.3	0.31	0.31	0.28	0.29	0.31	0.3	0.31	0.28	0.27	0.26	0.31	0.26	0.32	0.3	0.32	0.33	0.3	0.3	0.29	0.31	0.3	0.29	0.31	0.32
Skermania piniformis DSM 43998	0.41	0.38	0.36	0.36	0.22	0.2	0.23	0.28	0.28	0.29	0.37	0.33	0.34	0.38	0.32	0.34	0.36	0.34	0.35	0.37	0.34	0.37	0.34	0.36	0.37	0.37	0.37	0.34	0.34	0.37	0.36	0.35	0.34	0.33	0.32	0.36	0.32	0.38	0.35	0.38	0.38	0.36	0.37	0.35	0.38	0.37	0.36	0.36	0.4
Tomitella biformata AHU_1821	0.32	0.3	0.27	0.28	0.24	0.2	0.24	0.31	0.3	0.31	0.27	0.26	0.27	0.28	0.24	0.25	0.28	0.25	0.27	0.27	0.27	0.29	0.27	0.26	0.27	0.27	0.28	0.26	0.26	0.28	0.27	0.27	0.25	0.25	0.25	0.29	0.25	0.3	0.28	0.27	0.3	0.27	0.27	0.26	0.28	0.27	0.26	0.28	0.3
Tomitella cavernea JCM_18542	0.31	0.29	0.26	0.26	0.24	0.2	0.24	0.31	0.3	0.31	0.26	0.25	0.27	0.27	0.25	0.26	0.27	0.25	0.27	0.28	0.26	0.28	0.27	0.25	0.26	0.28	0.28	0.26	0.26	0.28	0.26	0.27	0.24	0.24	0.25	0.28	0.25	0.29	0.27	0.27	0.29	0.26	0.26	0.25	0.27	0.26	0.26	0.27	0.28
Tomitella fengzijianii HY188	0.3	0.3	0.26	0.27	0.23	0.2	0.24	0.3	0.3	0.3	0.26	0.26	0.27	0.27	0.25	0.25	0.28	0.24	0.27	0.27	0.26	0.28	0.26	0.26	0.26	0.27	0.28	0.26	0.26	0.28	0.27	0.27	0.25	0.25	0.25	0.28	0.25	0.29	0.27	0.27	0.3	0.26	0.27	0.25	0.27	0.27	0.26	0.28	0.28
Tomitella gaofuii HY172	0.29	0.29	0.25	0.26	0.23	0.2	0.23	0.3	0.3	0.31	0.25	0.25	0.26	0.26	0.24	0.25	0.27	0.24	0.26	0.27	0.25	0.27	0.26	0.24	0.25	0.27	0.27	0.25	0.26	0.27	0.25	0.26	0.24	0.23	0.24	0.27	0.24	0.28	0.26	0.27	0.29	0.26	0.26	0.25	0.27	0.26	0.25	0.26	0.27
[truncated: 126 more columns]
